# Supplementary material for: Comparison of chrysanthemum flowers grown under hydroponic and soil-based systems: yield and transcriptome analysis
Source: BMC Plant Biol. 2021 Nov 8;21:517. doi: 10.1186/s12870-021-03255-4 (PMC8574001; doi:10.1186/s12870-021-03255-4)
Supplement: Supplementary file 2 — Additional file 2: Table S1. GO enrichment of chrysanthemum flowers. Table S2. KEGG pathways enriched in the chrysanthemum flowers. Table S3. List of flavonoid biosynthesis-related DEGs. Table S4. List of Phenylpropanoid biosynthesis-related DEGs. Table S5. List of fatty acid and unsaturated fatty acid biosynthesis-related DEGs. Table S6. List of cell wall metabolism-related DEGs. Table S7. List of TF-related DEGs. Table S8. List of the quantitative primers for qRT-PCR in this study. Table S9. List of hormone-related DEGs. Table S10. List of photosynthesis-related DEGs. [file 12870_2021_3255_MOESM2_ESM.xlsx]

## Sheet: Table S1
Table S1 GO enrichment of chrysanthemum flowers
ID	Description	GO_stage	GeneRatioBgRatio	BgRatio	Enrich_facto	qvalue	P_adjust	GeneIDs	GeneCount
GO:0009058	biosynthetic process	biological_process	894/3013	9000/33673	1.11014	8.15703e-05	0.00445048	CHR00000598,CHR00000619,CHR00000929,CHR00000958,CHR00000966,CHR00000971,CHR00001177,CHR00001180,CHR00001226,CHR00001321,CHR00001335,CHR00001367,CHR00001486,CHR00001530,CHR00001551,CHR00001571,CHR00001808,CHR00001842,CHR00001876,CHR00002007,CHR00002022,CHR00002036,CHR00002109,CHR00002137,CHR00002389,CHR00002818,CHR00002909,CHR00003211,CHR00003845,CHR00003972,CHR00004110,CHR00004188,CHR00004404,CHR…	894
GO:1901576	organic substance biosynthetic process	biological_process	858/3013	8600/33673	1.11499	6.83557e-05	0.00384483	CHR00000598,CHR00000619,CHR00000929,CHR00000958,CHR00000966,CHR00000971,CHR00001177,CHR00001180,CHR00001226,CHR00001321,CHR00001335,CHR00001367,CHR00001486,CHR00001530,CHR00001551,CHR00001571,CHR00001808,CHR00001842,CHR00001876,CHR00002007,CHR00002022,CHR00002109,CHR00002137,CHR00002389,CHR00002818,CHR00002909,CHR00003211,CHR00003845,CHR00003972,CHR00004110,CHR00004188,CHR00004404,CHR00004473,CHR…	858
GO:0044249	cellular biosynthetic process	biological_process	825/3013	8365/33673	1.10223	0.000435635	0.014405	CHR00000598,CHR00000619,CHR00000929,CHR00000958,CHR00000966,CHR00000971,CHR00001177,CHR00001180,CHR00001226,CHR00001321,CHR00001335,CHR00001367,CHR00001486,CHR00001530,CHR00001551,CHR00001571,CHR00001808,CHR00001842,CHR00002007,CHR00002022,CHR00002036,CHR00002109,CHR00002137,CHR00002389,CHR00002818,CHR00002909,CHR00003211,CHR00003845,CHR00003972,CHR00004188,CHR00004404,CHR00004473,CHR00004551,CHR…	825
GO:0044281	small molecule metabolic process	biological_process	363/3013	3465/33673	1.17081	0.00061065	0.0176281	CHR00000971,CHR00001226,CHR00001335,CHR00001558,CHR00001570,CHR00001842,CHR00002007,CHR00003211,CHR00003403,CHR00003406,CHR00004188,CHR00004404,CHR00004734,CHR00004764,CHR00005324,CHR00005947,CHR00006031,CHR00006118,CHR00006476,CHR00007375,CHR00007384,CHR00007385,CHR00007446,CHR00008340,CHR00008563,CHR00008658,CHR00009130,CHR00009193,CHR00009194,CHR00009238,CHR00009683,CHR00009706,CHR00009710,CHR…	363
GO:0009056	catabolic process	biological_process	339/3013	3099/33673	1.22253	4.08173e-05	0.00258952	CHR00001215,CHR00001308,CHR00001434,CHR00001436,CHR00001477,CHR00001551,CHR00001555,CHR00001558,CHR00001570,CHR00001986,CHR00002756,CHR00003896,CHR00004138,CHR00004188,CHR00004252,CHR00004282,CHR00004764,CHR00004779,CHR00004893,CHR00005543,CHR00006230,CHR00006443,CHR00006498,CHR00006571,CHR00006576,CHR00007443,CHR00007809,CHR00008340,CHR00008563,CHR00009130,CHR00009222,CHR00009706,CHR00009827,CHR…	339
GO:1901566	organonitrogen compound biosynthetic process	biological_process	323/3013	2443/33673	1.47762	3.83359e-11	1.0458e-08	CHR00000598,CHR00000619,CHR00000966,CHR00001226,CHR00001335,CHR00001530,CHR00001842,CHR00002007,CHR00002109,CHR00002137,CHR00002818,CHR00003211,CHR00003845,CHR00003972,CHR00004188,CHR00005193,CHR00005245,CHR00005324,CHR00006118,CHR00006368,CHR00006370,CHR00006586,CHR00007137,CHR00007237,CHR00007375,CHR00007384,CHR00007385,CHR00007558,CHR00007622,CHR00008942,CHR00009238,CHR00009986,CHR00010079,CHR…	323
GO:1901575	organic substance catabolic process	biological_process	290/3013	2717/33673	1.19286	0.000734037	0.0190851	CHR00001215,CHR00001308,CHR00001434,CHR00001436,CHR00001551,CHR00001555,CHR00001558,CHR00001570,CHR00001986,CHR00002756,CHR00003896,CHR00004188,CHR00004252,CHR00004282,CHR00004764,CHR00004779,CHR00004893,CHR00005543,CHR00006230,CHR00006498,CHR00006571,CHR00007443,CHR00008340,CHR00008563,CHR00009130,CHR00009222,CHR00009706,CHR00009827,CHR00010128,CHR00010286,CHR00010904,CHR00011678,CHR00012292,CHR…	290
GO:0044248	cellular catabolic process	biological_process	266/3013	2337/33673	1.27205	2.04667e-05	0.00148888	CHR00001308,CHR00001434,CHR00001436,CHR00001477,CHR00001551,CHR00001555,CHR00001558,CHR00001986,CHR00002756,CHR00003896,CHR00004138,CHR00004188,CHR00004252,CHR00004764,CHR00004779,CHR00005543,CHR00006443,CHR00006571,CHR00006576,CHR00007443,CHR00007809,CHR00008340,CHR00008563,CHR00009130,CHR00009222,CHR00009706,CHR00009827,CHR00010128,CHR00010286,CHR00011678,CHR00012094,CHR00012487,CHR00013000,CHR…	266
GO:0006082	organic acid metabolic process	biological_process	265/3013	2402/33673	1.23298	0.000172798	0.00748244	CHR00000971,CHR00001335,CHR00001558,CHR00003403,CHR00004188,CHR00004404,CHR00004734,CHR00004764,CHR00005947,CHR00006031,CHR00006476,CHR00007375,CHR00007384,CHR00007385,CHR00007446,CHR00008563,CHR00008658,CHR00009130,CHR00009193,CHR00009194,CHR00009706,CHR00009710,CHR00009827,CHR00010272,CHR00011023,CHR00012021,CHR00012082,CHR00012292,CHR00013013,CHR00013120,CHR00013586,CHR00014628,CHR00015146,CHR…	265
GO:0043436	oxoacid metabolic process	biological_process	262/3013	2396/33673	1.22207	0.000325491	0.011607	CHR00000971,CHR00001335,CHR00001558,CHR00003403,CHR00004188,CHR00004404,CHR00004734,CHR00004764,CHR00005947,CHR00006031,CHR00006476,CHR00007375,CHR00007384,CHR00007385,CHR00007446,CHR00008563,CHR00008658,CHR00009130,CHR00009193,CHR00009194,CHR00009706,CHR00009710,CHR00009827,CHR00010272,CHR00011023,CHR00012021,CHR00012082,CHR00012292,CHR00013013,CHR00013120,CHR00013586,CHR00014628,CHR00015146,CHR…	262
GO:0019752	carboxylic acid metabolic process	biological_process	247/3013	2180/33673	1.26626	5.50018e-05	0.00333433	CHR00000971,CHR00001335,CHR00001558,CHR00003403,CHR00004188,CHR00004404,CHR00004734,CHR00004764,CHR00006031,CHR00006476,CHR00007375,CHR00007384,CHR00007385,CHR00007446,CHR00008563,CHR00008658,CHR00009130,CHR00009193,CHR00009194,CHR00009706,CHR00009710,CHR00009827,CHR00010272,CHR00011023,CHR00012021,CHR00012082,CHR00012292,CHR00013013,CHR00013120,CHR00013586,CHR00014628,CHR00015264,CHR00015304,CHR…	247
GO:0005975	carbohydrate metabolic process	biological_process	240/3013	1902/33673	1.41021	2.38822e-08	4.20327e-06	CHR00001308,CHR00001321,CHR00001434,CHR00001436,CHR00001551,CHR00001570,CHR00003896,CHR00004083,CHR00004252,CHR00004734,CHR00004779,CHR00005130,CHR00005512,CHR00005818,CHR00005987,CHR00006476,CHR00006571,CHR00007443,CHR00007805,CHR00008033,CHR00008150,CHR00008340,CHR00008771,CHR00009029,CHR00009032,CHR00009034,CHR00009035,CHR00009042,CHR00009043,CHR00009683,CHR00010689,CHR00010936,CHR00011415,CHR…	240
GO:0043603	cellular amide metabolic process	biological_process	217/3013	1308/33673	1.85411	0	0	CHR00000598,CHR00000609,CHR00000619,CHR00000966,CHR00001335,CHR00001530,CHR00002109,CHR00002137,CHR00002818,CHR00003845,CHR00005193,CHR00005245,CHR00006368,CHR00006370,CHR00006586,CHR00007237,CHR00007558,CHR00008942,CHR00009238,CHR00010113,CHR00010286,CHR00010416,CHR00012556,CHR00012819,CHR00014633,CHR00015182,CHR00015226,CHR00015562,CHR00016205,CHR00016214,CHR00016331,CHR00016333,CHR00016337,CHR…	217
GO:0006518	peptide metabolic process	biological_process	195/3013	1100/33673	1.98118	0	0	CHR00000598,CHR00000609,CHR00000619,CHR00000966,CHR00001530,CHR00002109,CHR00002137,CHR00002818,CHR00003845,CHR00005193,CHR00005245,CHR00006368,CHR00006370,CHR00006586,CHR00007237,CHR00007558,CHR00008942,CHR00010113,CHR00010416,CHR00012556,CHR00012819,CHR00014633,CHR00015182,CHR00015226,CHR00016205,CHR00016214,CHR00016331,CHR00016333,CHR00016337,CHR00017988,CHR00019033,CHR00019084,CHR00019349,CHR…	195
GO:0043604	amide biosynthetic process	biological_process	190/3013	1078/33673	1.96978	0	0	CHR00000598,CHR00000619,CHR00000966,CHR00001335,CHR00001530,CHR00002109,CHR00002137,CHR00002818,CHR00003845,CHR00005193,CHR00005245,CHR00006368,CHR00006370,CHR00006586,CHR00007237,CHR00007558,CHR00008942,CHR00010113,CHR00012556,CHR00012819,CHR00014633,CHR00015182,CHR00015226,CHR00015562,CHR00016205,CHR00016214,CHR00016331,CHR00016333,CHR00016337,CHR00017988,CHR00019033,CHR00019084,CHR00019269,CHR…	190
GO:0044283	small molecule biosynthetic process	biological_process	189/3013	1528/33673	1.38236	2.84024e-06	0.000258273	CHR00000971,CHR00001226,CHR00001335,CHR00001842,CHR00003211,CHR00004404,CHR00004734,CHR00004764,CHR00005324,CHR00006118,CHR00006476,CHR00007375,CHR00007384,CHR00007385,CHR00009130,CHR00009193,CHR00009194,CHR00010272,CHR00011023,CHR00012082,CHR00012585,CHR00013586,CHR00014350,CHR00014628,CHR00015264,CHR00015781,CHR00017033,CHR00017239,CHR00018255,CHR00018675,CHR00018820,CHR00019108,CHR00019485,CHR…	189
GO:0043043	peptide biosynthetic process	biological_process	177/3013	974/33673	2.03094	6.53921e-14	2.22987e-11	CHR00000598,CHR00000619,CHR00000966,CHR00001530,CHR00002109,CHR00002137,CHR00002818,CHR00003845,CHR00005193,CHR00005245,CHR00006368,CHR00006370,CHR00006586,CHR00007237,CHR00007558,CHR00008942,CHR00010113,CHR00012556,CHR00012819,CHR00014633,CHR00015182,CHR00015226,CHR00016205,CHR00016214,CHR00016331,CHR00016333,CHR00016337,CHR00017988,CHR00019033,CHR00019084,CHR00019349,CHR00019659,CHR00020134,CHR…	177
GO:0006412	translation	biological_process	176/3013	969/33673	2.02989	2.5383e-12	7.69388e-10	CHR00000598,CHR00000619,CHR00000966,CHR00001530,CHR00002109,CHR00002137,CHR00002818,CHR00003845,CHR00005193,CHR00005245,CHR00006368,CHR00006370,CHR00006586,CHR00007237,CHR00007558,CHR00008942,CHR00010113,CHR00012556,CHR00012819,CHR00014633,CHR00015182,CHR00015226,CHR00016205,CHR00016214,CHR00016331,CHR00016333,CHR00016337,CHR00017988,CHR00019033,CHR00019084,CHR00019349,CHR00019659,CHR00020134,CHR…	176
GO:0071554	cell wall organization or biogenesis	biological_process	171/3013	1183/33673	1.61545	1.82733e-10	4.53179e-08	CHR00001308,CHR00001434,CHR00001436,CHR00002367,CHR00003896,CHR00004252,CHR00004532,CHR00005512,CHR00006576,CHR00007160,CHR00007163,CHR00007168,CHR00007384,CHR00007385,CHR00007443,CHR00007622,CHR00008033,CHR00008101,CHR00008771,CHR00009029,CHR00009032,CHR00009034,CHR00009035,CHR00009042,CHR00009043,CHR00009683,CHR00010936,CHR00011546,CHR00011858,CHR00013866,CHR00014724,CHR00015789,CHR00016213,CHR…	171
GO:1901565	organonitrogen compound catabolic process	biological_process	163/3013	1364/33673	1.33554	8.33453e-05	0.00445816	CHR00001555,CHR00001558,CHR00001986,CHR00002756,CHR00004188,CHR00004893,CHR00005543,CHR00008563,CHR00009130,CHR00009222,CHR00009706,CHR00010286,CHR00011678,CHR00012487,CHR00013000,CHR00013013,CHR00015781,CHR00015789,CHR00017033,CHR00017123,CHR00017306,CHR00018219,CHR00018233,CHR00018503,CHR00019108,CHR00020419,CHR00020655,CHR00020765,CHR00021935,CHR00022565,CHR00025428,CHR00025430,CHR00026100,CHR…	163
GO:0016053	organic acid biosynthetic process	biological_process	143/3013	1198/33673	1.33402	0.00023372	0.0093763	CHR00000971,CHR00001335,CHR00004404,CHR00004734,CHR00004764,CHR00006476,CHR00007375,CHR00007384,CHR00007385,CHR00009193,CHR00009194,CHR00011023,CHR00012082,CHR00013586,CHR00014628,CHR00015264,CHR00017033,CHR00018255,CHR00018675,CHR00018820,CHR00019485,CHR00020765,CHR00022713,CHR00022807,CHR00022932,CHR00023155,CHR00023390,CHR00023762,CHR00024818,CHR00025043,CHR00025361,CHR00025613,CHR00026010,CHR…	143
GO:0046394	carboxylic acid biosynthetic process	biological_process	143/3013	1198/33673	1.33402	0.00023372	0.0093763	CHR00000971,CHR00001335,CHR00004404,CHR00004734,CHR00004764,CHR00006476,CHR00007375,CHR00007384,CHR00007385,CHR00009193,CHR00009194,CHR00011023,CHR00012082,CHR00013586,CHR00014628,CHR00015264,CHR00017033,CHR00018255,CHR00018675,CHR00018820,CHR00019485,CHR00020765,CHR00022713,CHR00022807,CHR00022932,CHR00023155,CHR00023390,CHR00023762,CHR00024818,CHR00025043,CHR00025361,CHR00025613,CHR00026010,CHR…	143
GO:0045229	external encapsulating structure organization	biological_process	140/3013	977/33673	1.60146	1.66331e-08	3.24107e-06	CHR00001308,CHR00001434,CHR00001436,CHR00002036,CHR00002367,CHR00004252,CHR00004532,CHR00005512,CHR00006576,CHR00007384,CHR00007385,CHR00007443,CHR00007622,CHR00008033,CHR00008771,CHR00009029,CHR00009032,CHR00009034,CHR00009035,CHR00009042,CHR00009043,CHR00010936,CHR00011858,CHR00014724,CHR00015789,CHR00016213,CHR00017188,CHR00019806,CHR00021816,CHR00022482,CHR00022534,CHR00023119,CHR00023120,CHR…	140
GO:0071555	cell wall organization	biological_process	135/3013	914/33673	1.65071	4.59862e-09	1.0036e-06	CHR00001308,CHR00001434,CHR00001436,CHR00002367,CHR00004252,CHR00004532,CHR00005512,CHR00006576,CHR00007384,CHR00007385,CHR00007443,CHR00007622,CHR00008033,CHR00008771,CHR00009029,CHR00009032,CHR00009034,CHR00009035,CHR00009042,CHR00009043,CHR00010936,CHR00011858,CHR00014724,CHR00015789,CHR00016213,CHR00017188,CHR00019806,CHR00021816,CHR00022482,CHR00022534,CHR00023119,CHR00023120,CHR00025668,CHR…	135
GO:0032787	monocarboxylic acid metabolic process	biological_process	135/3013	1140/33673	1.32346	0.000477969	0.01534	CHR00000971,CHR00003403,CHR00004404,CHR00004764,CHR00006031,CHR00006476,CHR00008658,CHR00009193,CHR00009194,CHR00009827,CHR00012021,CHR00012082,CHR00012292,CHR00013586,CHR00015264,CHR00015304,CHR00015562,CHR00015608,CHR00017077,CHR00018345,CHR00018675,CHR00019269,CHR00019348,CHR00019485,CHR00020765,CHR00022096,CHR00022807,CHR00022932,CHR00023061,CHR00023155,CHR00023668,CHR00023762,CHR00024818,CHR…	135
GO:0005976	polysaccharide metabolic process	biological_process	111/3013	818/33673	1.51653	6.64061e-06	0.000566112	CHR00001308,CHR00001434,CHR00001436,CHR00001551,CHR00003896,CHR00004252,CHR00004779,CHR00005512,CHR00006571,CHR00007443,CHR00008033,CHR00008771,CHR00009029,CHR00009032,CHR00009034,CHR00009035,CHR00009042,CHR00009043,CHR00010689,CHR00010936,CHR00011546,CHR00011858,CHR00012079,CHR00014724,CHR00017127,CHR00018538,CHR00021367,CHR00021816,CHR00022007,CHR00022482,CHR00023073,CHR00025668,CHR00025982,CHR…	111
GO:0044262	cellular carbohydrate metabolic process	biological_process	103/3013	781/33673	1.4739	4.52248e-05	0.00282766	CHR00001321,CHR00001551,CHR00001570,CHR00003896,CHR00004252,CHR00008033,CHR00008340,CHR00008771,CHR00009029,CHR00009032,CHR00009034,CHR00009035,CHR00009042,CHR00009043,CHR00009683,CHR00010689,CHR00010936,CHR00011546,CHR00011858,CHR00012021,CHR00012079,CHR00017127,CHR00021367,CHR00021816,CHR00022007,CHR00022096,CHR00022482,CHR00023073,CHR00025668,CHR00025982,CHR00026449,CHR00027597,CHR00028439,CHR…	103
GO:0005737	cytoplasm	cellular_component	1567/3013	16315/33673	1.07341	2.3132e-05	0.00163907	CHR00000426,CHR00000542,CHR00000598,CHR00000609,CHR00000619,CHR00000883,CHR00000929,CHR00000966,CHR00000971,CHR00001177,CHR00001180,CHR00001226,CHR00001314,CHR00001335,CHR00001486,CHR00001530,CHR00001546,CHR00001551,CHR00001558,CHR00001571,CHR00001735,CHR00001842,CHR00001876,CHR00001887,CHR00001986,CHR00002033,CHR00002036,CHR00002077,CHR00002109,CHR00002114,CHR00002137,CHR00002367,CHR00002423,CHR…	1567
GO:0044444	cytoplasmic part	cellular_component	1342/3013	13282/33673	1.1292	1.46696e-09	3.33488e-07	CHR00000426,CHR00000542,CHR00000598,CHR00000609,CHR00000619,CHR00000883,CHR00000929,CHR00000966,CHR00000971,CHR00001177,CHR00001180,CHR00001226,CHR00001314,CHR00001335,CHR00001486,CHR00001530,CHR00001546,CHR00001551,CHR00001558,CHR00001571,CHR00001735,CHR00001842,CHR00001876,CHR00001887,CHR00001986,CHR00002033,CHR00002036,CHR00002077,CHR00002109,CHR00002114,CHR00002137,CHR00002423,CHR00002485,CHR…	1342
GO:0016020	membrane	cellular_component	1281/3013	13331/33673	1.07391	0.000323024	0.0115949	CHR00000426,CHR00000542,CHR00000609,CHR00000883,CHR00001177,CHR00001180,CHR00001308,CHR00001422,CHR00001483,CHR00001546,CHR00001648,CHR00001676,CHR00001796,CHR00001847,CHR00001876,CHR00001887,CHR00002007,CHR00002033,CHR00002077,CHR00002108,CHR00002109,CHR00002114,CHR00002403,CHR00002573,CHR00002818,CHR00002934,CHR00003014,CHR00003406,CHR00003440,CHR00003804,CHR00003845,CHR00003972,CHR00003980,CHR…	1281
GO:0071944	cell periphery	cellular_component	761/3013	7631/33673	1.11451	0.000227522	0.00926389	CHR00000609,CHR00001177,CHR00001180,CHR00001308,CHR00001434,CHR00001436,CHR00001483,CHR00001546,CHR00001648,CHR00001676,CHR00001796,CHR00001847,CHR00002007,CHR00002077,CHR00002108,CHR00002109,CHR00002446,CHR00002573,CHR00002818,CHR00002934,CHR00003804,CHR00003845,CHR00003896,CHR00003972,CHR00003980,CHR00004083,CHR00004110,CHR00004532,CHR00005130,CHR00005818,CHR00005987,CHR00006286,CHR00006319,CHR…	761
GO:0009536	plastid	cellular_component	454/3013	4176/33673	1.215	3.18224e-06	0.000280037	CHR00000426,CHR00000971,CHR00001226,CHR00001314,CHR00001551,CHR00001735,CHR00001842,CHR00002573,CHR00002818,CHR00003396,CHR00003406,CHR00003440,CHR00003845,CHR00003972,CHR00004404,CHR00004764,CHR00004855,CHR00004903,CHR00004947,CHR00005193,CHR00005324,CHR00005544,CHR00006031,CHR00006230,CHR00006586,CHR00006698,CHR00007137,CHR00007238,CHR00007375,CHR00007452,CHR00007486,CHR00007558,CHR00007693,CHR…	454
GO:0009507	chloroplast	cellular_component	447/3013	4103/33673	1.21756	3.0921e-06	0.000276565	CHR00000426,CHR00000971,CHR00001226,CHR00001314,CHR00001551,CHR00001735,CHR00001842,CHR00002573,CHR00002818,CHR00003396,CHR00003406,CHR00003440,CHR00003845,CHR00003972,CHR00004404,CHR00004764,CHR00004855,CHR00004903,CHR00004947,CHR00005193,CHR00005324,CHR00005544,CHR00006031,CHR00006230,CHR00006586,CHR00006698,CHR00007137,CHR00007238,CHR00007375,CHR00007452,CHR00007486,CHR00007558,CHR00007693,CHR…	447
GO:0043228	non-membrane-bounded organelle	cellular_component	342/3013	3100/33673	1.23295	1.88626e-05	0.00140979	CHR00000598,CHR00000619,CHR00000883,CHR00000966,CHR00001530,CHR00002081,CHR00002109,CHR00002137,CHR00002367,CHR00002423,CHR00002818,CHR00002909,CHR00003845,CHR00003972,CHR00004044,CHR00004106,CHR00004249,CHR00004473,CHR00004532,CHR00004764,CHR00004855,CHR00005113,CHR00005130,CHR00005193,CHR00005245,CHR00006210,CHR00006368,CHR00006370,CHR00006586,CHR00006762,CHR00007237,CHR00007558,CHR00007693,CHR…	342
GO:0043232	intracellular non-membrane-bounded organelle	cellular_component	342/3013	3100/33673	1.23295	1.88626e-05	0.00140979	CHR00000598,CHR00000619,CHR00000883,CHR00000966,CHR00001530,CHR00002081,CHR00002109,CHR00002137,CHR00002367,CHR00002423,CHR00002818,CHR00002909,CHR00003845,CHR00003972,CHR00004044,CHR00004106,CHR00004249,CHR00004473,CHR00004532,CHR00004764,CHR00004855,CHR00005113,CHR00005130,CHR00005193,CHR00005245,CHR00006210,CHR00006368,CHR00006370,CHR00006586,CHR00006762,CHR00007237,CHR00007558,CHR00007693,CHR…	342
GO:0098588	bounding membrane of organelle	cellular_component	264/3013	2449/33673	1.20475	0.000721379	0.0189223	CHR00000542,CHR00001546,CHR00002033,CHR00002114,CHR00002934,CHR00004674,CHR00004764,CHR00005193,CHR00005512,CHR00006443,CHR00006586,CHR00007384,CHR00007385,CHR00007446,CHR00007452,CHR00007622,CHR00007693,CHR00007809,CHR00007971,CHR00008033,CHR00008101,CHR00008407,CHR00008771,CHR00009029,CHR00009032,CHR00009034,CHR00009035,CHR00009042,CHR00009043,CHR00011534,CHR00011546,CHR00012094,CHR00012819,CHR…	264
GO:0005773	vacuole	cellular_component	260/3013	1846/33673	1.57407	3.7562e-11	1.0458e-08	CHR00000542,CHR00001986,CHR00002033,CHR00003972,CHR00004083,CHR00004674,CHR00004764,CHR00004944,CHR00005193,CHR00005818,CHR00006443,CHR00006586,CHR00007384,CHR00007385,CHR00007446,CHR00007693,CHR00007809,CHR00007971,CHR00008325,CHR00008407,CHR00011415,CHR00012094,CHR00012633,CHR00012634,CHR00012637,CHR00012819,CHR00013910,CHR00014087,CHR00015789,CHR00016205,CHR00016331,CHR00016333,CHR00016337,CHR…	260
GO:0044435	plastid part	cellular_component	256/3013	2288/33673	1.25045	9.19467e-05	0.00468842	CHR00000426,CHR00000971,CHR00001551,CHR00003406,CHR00003440,CHR00004855,CHR00004947,CHR00005544,CHR00006698,CHR00007375,CHR00007452,CHR00007486,CHR00008385,CHR00008394,CHR00008658,CHR00009193,CHR00009194,CHR00010079,CHR00010163,CHR00010416,CHR00010933,CHR00011407,CHR00011534,CHR00011678,CHR00012079,CHR00012292,CHR00013062,CHR00013432,CHR00014496,CHR00015226,CHR00015452,CHR00015562,CHR00015608,CHR…	256
GO:0044434	chloroplast part	cellular_component	255/3013	2260/33673	1.261	5.48757e-05	0.00333433	CHR00000426,CHR00000971,CHR00001551,CHR00003406,CHR00003440,CHR00004855,CHR00004947,CHR00005544,CHR00006698,CHR00007375,CHR00007452,CHR00007486,CHR00008385,CHR00008394,CHR00008658,CHR00009193,CHR00009194,CHR00010079,CHR00010163,CHR00010416,CHR00010933,CHR00011407,CHR00011534,CHR00011678,CHR00012079,CHR00012292,CHR00013062,CHR00013432,CHR00015226,CHR00015452,CHR00015562,CHR00015608,CHR00015789,CHR…	255
GO:1990904	ribonucleoprotein complex	cellular_component	214/3013	1490/33673	1.60513	0	0	CHR00000598,CHR00000619,CHR00000966,CHR00001530,CHR00002109,CHR00002137,CHR00002423,CHR00002818,CHR00002909,CHR00003845,CHR00004855,CHR00005113,CHR00005130,CHR00005193,CHR00005245,CHR00005544,CHR00006368,CHR00006370,CHR00006586,CHR00007237,CHR00007558,CHR00008942,CHR00010113,CHR00012086,CHR00012292,CHR00012819,CHR00014633,CHR00015182,CHR00015226,CHR00015562,CHR00016205,CHR00016214,CHR00016331,CHR…	214
GO:0098805	whole membrane	cellular_component	200/3013	1796/33673	1.24453	0.000677765	0.0188652	CHR00000542,CHR00001546,CHR00002033,CHR00002934,CHR00004674,CHR00004764,CHR00005193,CHR00006443,CHR00006586,CHR00007384,CHR00007385,CHR00007446,CHR00007452,CHR00007693,CHR00007809,CHR00007971,CHR00008101,CHR00008407,CHR00011534,CHR00012094,CHR00012819,CHR00015789,CHR00016205,CHR00016331,CHR00016333,CHR00016337,CHR00016616,CHR00016866,CHR00017269,CHR00018219,CHR00018827,CHR00019088,CHR00020235,CHR…	200
GO:0005840	ribosome	cellular_component	179/3013	673/33673	2.97249	0	0	CHR00000598,CHR00000619,CHR00000966,CHR00001530,CHR00002109,CHR00002137,CHR00002818,CHR00003845,CHR00005113,CHR00005130,CHR00005193,CHR00005245,CHR00006368,CHR00006370,CHR00006586,CHR00007237,CHR00007558,CHR00008942,CHR00010113,CHR00012292,CHR00012819,CHR00014633,CHR00015182,CHR00015226,CHR00015562,CHR00016205,CHR00016214,CHR00016331,CHR00016333,CHR00016337,CHR00017988,CHR00019033,CHR00019084,CHR…	179
GO:0005618	cell wall	cellular_component	169/3013	1415/33673	1.33479	6.38785e-05	0.00367479	CHR00001308,CHR00001434,CHR00001436,CHR00002109,CHR00002446,CHR00002818,CHR00004083,CHR00005130,CHR00005818,CHR00006576,CHR00007443,CHR00011415,CHR00011837,CHR00012203,CHR00012819,CHR00014724,CHR00016213,CHR00016331,CHR00016333,CHR00016337,CHR00016866,CHR00018994,CHR00019806,CHR00021728,CHR00022286,CHR00022288,CHR00022289,CHR00022482,CHR00023119,CHR00023120,CHR00025848,CHR00025982,CHR00025994,CHR…	169
GO:0030312	external encapsulating structure	cellular_component	169/3013	1415/33673	1.33479	6.38785e-05	0.00367479	CHR00001308,CHR00001434,CHR00001436,CHR00002109,CHR00002446,CHR00002818,CHR00004083,CHR00005130,CHR00005818,CHR00006576,CHR00007443,CHR00011415,CHR00011837,CHR00012203,CHR00012819,CHR00014724,CHR00016213,CHR00016331,CHR00016333,CHR00016337,CHR00016866,CHR00018994,CHR00019806,CHR00021728,CHR00022286,CHR00022288,CHR00022289,CHR00022482,CHR00023119,CHR00023120,CHR00025848,CHR00025982,CHR00025994,CHR…	169
GO:0044437	vacuolar part	cellular_component	160/3013	1155/33673	1.54818	1.65955e-08	3.24107e-06	CHR00000542,CHR00002033,CHR00004674,CHR00004764,CHR00005193,CHR00006443,CHR00006586,CHR00007384,CHR00007385,CHR00007446,CHR00007693,CHR00007809,CHR00007971,CHR00008407,CHR00012094,CHR00012819,CHR00014087,CHR00015789,CHR00016205,CHR00016331,CHR00016333,CHR00016337,CHR00016616,CHR00016866,CHR00017269,CHR00018827,CHR00019088,CHR00020614,CHR00021935,CHR00022286,CHR00022288,CHR00022289,CHR00022596,CHR…	160
GO:0005774	vacuolar membrane	cellular_component	157/3013	1133/33673	1.54865	2.21966e-08	4.03682e-06	CHR00000542,CHR00002033,CHR00004674,CHR00004764,CHR00005193,CHR00006443,CHR00006586,CHR00007384,CHR00007385,CHR00007446,CHR00007693,CHR00007809,CHR00007971,CHR00008407,CHR00012094,CHR00012819,CHR00015789,CHR00016205,CHR00016331,CHR00016333,CHR00016337,CHR00016616,CHR00016866,CHR00017269,CHR00018827,CHR00019088,CHR00020614,CHR00021935,CHR00022286,CHR00022288,CHR00022289,CHR00022596,CHR00022932,CHR…	157
GO:0031984	organelle subcompartment	cellular_component	153/3013	1275/33673	1.34111	0.000111799	0.00549529	CHR00000426,CHR00002114,CHR00003406,CHR00005512,CHR00005544,CHR00006698,CHR00009193,CHR00009194,CHR00010163,CHR00011546,CHR00011678,CHR00013432,CHR00014242,CHR00015445,CHR00015562,CHR00017123,CHR00017269,CHR00017865,CHR00018084,CHR00018675,CHR00019258,CHR00021761,CHR00021816,CHR00023938,CHR00024221,CHR00025343,CHR00025545,CHR00026022,CHR00026156,CHR00027255,CHR00028767,CHR00028826,CHR00029271,CHR…	153
GO:0009526	plastid envelope	cellular_component	122/3013	1012/33673	1.34729	0.000444563	0.0146117	CHR00000971,CHR00003440,CHR00004947,CHR00005544,CHR00007452,CHR00007486,CHR00009194,CHR00010079,CHR00011407,CHR00011534,CHR00011678,CHR00012292,CHR00013062,CHR00014496,CHR00015226,CHR00015452,CHR00015562,CHR00015789,CHR00016571,CHR00017077,CHR00017123,CHR00018345,CHR00019269,CHR00019524,CHR00021162,CHR00023077,CHR00023181,CHR00023938,CHR00025178,CHR00025343,CHR00025707,CHR00025848,CHR00026921,CHR…	122
GO:0009941	chloroplast envelope	cellular_component	120/3013	987/33673	1.35877	0.000355848	0.0124455	CHR00000971,CHR00003440,CHR00004947,CHR00005544,CHR00007452,CHR00007486,CHR00009194,CHR00010079,CHR00011407,CHR00011534,CHR00011678,CHR00012292,CHR00013062,CHR00015226,CHR00015452,CHR00015562,CHR00015789,CHR00016571,CHR00017123,CHR00018345,CHR00019269,CHR00019524,CHR00021162,CHR00023077,CHR00023181,CHR00023938,CHR00025178,CHR00025343,CHR00025707,CHR00025848,CHR00026921,CHR00028299,CHR00028826,CHR…	120
GO:0044459	plasma membrane part	cellular_component	118/3013	843/33673	1.56436	7.4095e-07	8.08525e-05	CHR00001483,CHR00001676,CHR00003972,CHR00005987,CHR00006795,CHR00007805,CHR00008325,CHR00010811,CHR00010936,CHR00013674,CHR00013910,CHR00016213,CHR00016643,CHR00016866,CHR00017306,CHR00017511,CHR00017525,CHR00017526,CHR00018994,CHR00019258,CHR00023631,CHR00023765,CHR00024702,CHR00025982,CHR00028475,CHR00028840,CHR00028885,CHR00029287,CHR00029866,CHR00032505,CHR00032674,CHR00034297,CHR00035877,CHR…	118
GO:0009579	thylakoid	cellular_component	117/3013	815/33673	1.60439	2.24565e-07	2.78461e-05	CHR00000426,CHR00003406,CHR00005544,CHR00006698,CHR00009193,CHR00009194,CHR00010163,CHR00011678,CHR00013432,CHR00015226,CHR00015562,CHR00017077,CHR00017123,CHR00017269,CHR00018675,CHR00019258,CHR00021162,CHR00021761,CHR00021894,CHR00023938,CHR00025343,CHR00025545,CHR00026022,CHR00027255,CHR00028767,CHR00028826,CHR00029271,CHR00031005,CHR00032273,CHR00032339,CHR00033130,CHR00033388,CHR00035399,CHR…	117
GO:0044445	cytosolic part	cellular_component	109/3013	420/33673	2.90041	0	0	CHR00000598,CHR00000619,CHR00002109,CHR00002818,CHR00003845,CHR00005113,CHR00005130,CHR00005193,CHR00006586,CHR00007558,CHR00012292,CHR00012819,CHR00014633,CHR00015562,CHR00016205,CHR00016214,CHR00016331,CHR00016333,CHR00016337,CHR00017345,CHR00019033,CHR00019659,CHR00020134,CHR00021126,CHR00021728,CHR00025135,CHR00025707,CHR00026571,CHR00030463,CHR00030464,CHR00031667,CHR00034027,CHR00034660,CHR…	109
GO:0044391	ribosomal subunit	cellular_component	104/3013	308/33673	3.77368	0	0	CHR00000598,CHR00000619,CHR00002109,CHR00002137,CHR00002818,CHR00003845,CHR00005113,CHR00005193,CHR00006586,CHR00007237,CHR00007558,CHR00010113,CHR00012819,CHR00014633,CHR00016205,CHR00016214,CHR00016331,CHR00016333,CHR00016337,CHR00019033,CHR00019659,CHR00020134,CHR00021126,CHR00025135,CHR00030463,CHR00030464,CHR00031667,CHR00032722,CHR00034027,CHR00034660,CHR00035884,CHR00036215,CHR00036246,CHR…	104
GO:0022626	cytosolic ribosome	cellular_component	103/3013	304/33673	3.78657	0	0	CHR00000598,CHR00000619,CHR00002109,CHR00002818,CHR00003845,CHR00005113,CHR00005130,CHR00005193,CHR00006586,CHR00007558,CHR00012292,CHR00012819,CHR00014633,CHR00015562,CHR00016205,CHR00016214,CHR00016331,CHR00016333,CHR00016337,CHR00019033,CHR00019659,CHR00020134,CHR00021126,CHR00021728,CHR00025135,CHR00025707,CHR00026571,CHR00030463,CHR00030464,CHR00031667,CHR00034027,CHR00034660,CHR00035884,CHR…	103
GO:0009534	chloroplast thylakoid	cellular_component	103/3013	704/33673	1.63511	4.78783e-07	5.44216e-05	CHR00000426,CHR00003406,CHR00005544,CHR00006698,CHR00009193,CHR00009194,CHR00010163,CHR00011678,CHR00013432,CHR00015562,CHR00017123,CHR00017269,CHR00018675,CHR00019258,CHR00021761,CHR00023938,CHR00025343,CHR00025545,CHR00026022,CHR00027255,CHR00028767,CHR00028826,CHR00029271,CHR00031005,CHR00032273,CHR00032339,CHR00033130,CHR00033388,CHR00035399,CHR00036194,CHR00037048,CHR00037136,CHR00037228,CHR…	103
GO:0031976	plastid thylakoid	cellular_component	103/3013	704/33673	1.63511	4.78783e-07	5.44216e-05	CHR00000426,CHR00003406,CHR00005544,CHR00006698,CHR00009193,CHR00009194,CHR00010163,CHR00011678,CHR00013432,CHR00015562,CHR00017123,CHR00017269,CHR00018675,CHR00019258,CHR00021761,CHR00023938,CHR00025343,CHR00025545,CHR00026022,CHR00027255,CHR00028767,CHR00028826,CHR00029271,CHR00031005,CHR00032273,CHR00032339,CHR00033130,CHR00033388,CHR00035399,CHR00036194,CHR00037048,CHR00037136,CHR00037228,CHR…	103
GO:0022857	transmembrane transporter activity	molecular_function	238/3013	2175/33673	1.22293	0.000585293	0.0174922	CHR00001483,CHR00002007,CHR00002033,CHR00003980,CHR00004674,CHR00005261,CHR00006044,CHR00006677,CHR00006795,CHR00007017,CHR00007098,CHR00007384,CHR00007385,CHR00007452,CHR00007660,CHR00007694,CHR00008325,CHR00008407,CHR00010371,CHR00010431,CHR00010432,CHR00011407,CHR00011627,CHR00012633,CHR00012634,CHR00012637,CHR00013454,CHR00013674,CHR00013910,CHR00014514,CHR00014655,CHR00014796,CHR00014798,CHR…	238
GO:0005198	structural molecule activity	molecular_function	175/3013	759/33673	2.57679	0	0	CHR00000598,CHR00000619,CHR00000966,CHR00001530,CHR00002109,CHR00002137,CHR00002818,CHR00003845,CHR00005113,CHR00005193,CHR00005245,CHR00006368,CHR00006370,CHR00006586,CHR00007237,CHR00007558,CHR00008942,CHR00010113,CHR00012819,CHR00014633,CHR00015182,CHR00015226,CHR00016205,CHR00016214,CHR00016331,CHR00016333,CHR00016337,CHR00016523,CHR00017988,CHR00019084,CHR00019613,CHR00019659,CHR00020134,CHR…	175
GO:0016757	transferase activity, transferring glycosyl groups	molecular_function	170/3013	1186/33673	1.60194	4.31537e-10	1.02368e-07	CHR00003396,CHR00005512,CHR00006118,CHR00006510,CHR00007114,CHR00007622,CHR00008358,CHR00008771,CHR00009029,CHR00009032,CHR00009034,CHR00009035,CHR00009042,CHR00009043,CHR00009986,CHR00010401,CHR00010478,CHR00010480,CHR00010689,CHR00010799,CHR00010936,CHR00011546,CHR00011988,CHR00012666,CHR00016095,CHR00016096,CHR00016098,CHR00016099,CHR00016100,CHR00016103,CHR00016643,CHR00016739,CHR00017127,CHR…	170
GO:0003735	structural constituent of ribosome	molecular_function	161/3013	562/33673	3.20164	0	0	CHR00000598,CHR00000619,CHR00000966,CHR00001530,CHR00002109,CHR00002137,CHR00002818,CHR00003845,CHR00005113,CHR00005193,CHR00005245,CHR00006368,CHR00006370,CHR00006586,CHR00007237,CHR00007558,CHR00008942,CHR00010113,CHR00012819,CHR00014633,CHR00015182,CHR00015226,CHR00016205,CHR00016214,CHR00016331,CHR00016333,CHR00016337,CHR00017988,CHR00019084,CHR00019659,CHR00020134,CHR00020832,CHR00021126,CHR…	161
GO:0016758	transferase activity, transferring hexosyl groups	molecular_function	135/3013	863/33673	1.74826	1.00257e-10	2.60478e-08	CHR00003396,CHR00005512,CHR00006510,CHR00007114,CHR00008358,CHR00008771,CHR00009029,CHR00009032,CHR00009034,CHR00009035,CHR00009042,CHR00009043,CHR00009986,CHR00010401,CHR00010478,CHR00010480,CHR00010689,CHR00010936,CHR00011546,CHR00011988,CHR00016095,CHR00016096,CHR00016098,CHR00016099,CHR00016100,CHR00016103,CHR00016739,CHR00017127,CHR00017188,CHR00017515,CHR00017516,CHR00018619,CHR00018620,CHR…	135
GO:0016746	transferase activity, transferring acyl groups	molecular_function	109/3013	919/33673	1.32554	0.00150967	0.0338961	CHR00001177,CHR00001180,CHR00004404,CHR00004510,CHR00004511,CHR00004764,CHR00005510,CHR00006244,CHR00008033,CHR00009827,CHR00010272,CHR00011858,CHR00012082,CHR00012292,CHR00013586,CHR00013866,CHR00015264,CHR00015423,CHR00015562,CHR00018247,CHR00021935,CHR00022007,CHR00022596,CHR00022932,CHR00023155,CHR00023646,CHR00023762,CHR00024818,CHR00026581,CHR00027741,CHR00028951,CHR00029293,CHR00030608,CHR…	109

## Sheet: Table S2
Table S2 KEGG pathways enriched in the chrysanthemum flowers
ID	Description	GeneRatio	BgRatio	pvalue	p.adjust	Enrich_factor	geneID	Count
ko01100	Metabolic pathways	245/576	806/2189	0.000587195	0.021661	1.15519	CHR00000426,CHR00000971,CHR00001177,CHR00001180,CHR00001226,CHR00001321,CHR00001335,CHR00001434,CHR00001436,CHR00001558,CHR00001876,CHR00002485,CHR00002608,CHR00003211,CHR00004110,CHR00004138,CHR00004188,CHR00004404,CHR00004510,CHR00004511,CHR00004764,CHR00005130,CHR00005324,CHR00005671,CHR00006118,CHR00006476,CHR00006565,CHR00006576,CHR00007137,CHR00007443,CHR00007446,CHR00007540,CHR00008340,CHR…	245
ko01110	Biosynthesis of secondary metabolites	160/576	388/2189	2.6541e-12	4.4058e-10	1.56715	CHR00000426,CHR00000971,CHR00001177,CHR00001180,CHR00001226,CHR00001558,CHR00001876,CHR00002485,CHR00002608,CHR00003211,CHR00004110,CHR00004138,CHR00004510,CHR00004511,CHR00004764,CHR00005130,CHR00005324,CHR00005671,CHR00006565,CHR00006576,CHR00007540,CHR00008340,CHR00008658,CHR00009128,CHR00009130,CHR00009193,CHR00009194,CHR00009706,CHR00009710,CHR00009827,CHR00010079,CHR00010429,CHR00010430,CHR…	160
ko03010	Ribosome	75/576	120/2189	9.42015e-18	3.12749e-15	2.37522	CHR00000598,CHR00000619,CHR00000966,CHR00001530,CHR00002109,CHR00002137,CHR00002818,CHR00003845,CHR00005113,CHR00005193,CHR00005245,CHR00006368,CHR00006370,CHR00006586,CHR00007237,CHR00007558,CHR00008942,CHR00010113,CHR00012819,CHR00014633,CHR00015182,CHR00015226,CHR00016205,CHR00016214,CHR00016331,CHR00016333,CHR00016337,CHR00017988,CHR00019033,CHR00019084,CHR00019659,CHR00020134,CHR00020239,CHR…	75
ko01130	Biosynthesis of antibiotics	74/576	189/2189	3.63015e-05	0.00301303	1.48797	CHR00000971,CHR00001226,CHR00001558,CHR00004110,CHR00004764,CHR00006565,CHR00008658,CHR00009128,CHR00009130,CHR00009706,CHR00009710,CHR00009827,CHR00012021,CHR00012292,CHR00013621,CHR00014496,CHR00014628,CHR00015304,CHR00015562,CHR00015608,CHR00016608,CHR00017033,CHR00018345,CHR00019106,CHR00019108,CHR00019269,CHR00019386,CHR00019485,CHR00020303,CHR00022096,CHR00022713,CHR00022734,CHR00022807,CHR…	74
ko01120	Microbial metabolism in diverse environments	55/576	134/2189	9.01826e-05	0.00598812	1.55984	CHR00000971,CHR00006565,CHR00009827,CHR00010079,CHR00010286,CHR00012021,CHR00012292,CHR00013965,CHR00015562,CHR00017273,CHR00018345,CHR00019269,CHR00019485,CHR00020303,CHR00021007,CHR00022096,CHR00022807,CHR00023668,CHR00025480,CHR00025517,CHR00026765,CHR00028755,CHR00029806,CHR00030480,CHR00030725,CHR00031450,CHR00032076,CHR00032888,CHR00033560,CHR00033809,CHR00035881,CHR00037633,CHR00038250,CHR…	55
ko01200	Carbon metabolism	37/576	90/2189	0.00128439	0.0352346	1.56236	CHR00000971,CHR00006565,CHR00007446,CHR00009827,CHR00012021,CHR00012292,CHR00015562,CHR00018345,CHR00019269,CHR00019485,CHR00021007,CHR00022096,CHR00022807,CHR00023668,CHR00025480,CHR00026765,CHR00029929,CHR00030480,CHR00031450,CHR00031824,CHR00033809,CHR00035881,CHR00037340,CHR00037633,CHR00038250,CHR00039611,CHR00042332,CHR00047040,CHR00047512,CHR00047936,CHR00049968,CHR00054016,CHR00054266,CHR…	37
ko04075	Plant hormone signal transduction	22/576	41/2189	0.000156657	0.00866835	2.03921	CHR00006218,CHR00006320,CHR00006425,CHR00006462,CHR00013507,CHR00014649,CHR00020723,CHR00025340,CHR00026614,CHR00026615,CHR00029221,CHR00029515,CHR00029934,CHR00031099,CHR00032057,CHR00037918,CHR00038245,CHR00040104,CHR00041916,CHR00043345,CHR00043548,CHR00044304,CHR00044612,CHR00047068,CHR00048212,CHR00048782,CHR00049535,CHR00050545,CHR00051290,CHR00051402,CHR00051833,CHR00059413,CHR00060359,CHR…	22
ko00520	Amino sugar and nucleotide sugar metabolism	20/576	40/2189	0.0010393	0.0345048	1.90017	CHR00005512,CHR00009683,CHR00011023,CHR00018084,CHR00021816,CHR00024322,CHR00025668,CHR00026147,CHR00026449,CHR00032282,CHR00036088,CHR00037497,CHR00039910,CHR00040399,CHR00047906,CHR00050316,CHR00053377,CHR00055217,CHR00057812,CHR00061467,CHR00062761,CHR00066321,CHR00068900,CHR00071374,CHR00072821,CHR00073276,CHR00075806,CHR00077475,CHR00079015,CHR00080224,CHR00081908,CHR00082004,CHR00082808,CHR…	20
ko01212	Fatty acid metabolism	18/576	25/2189	2.05175e-06	0.00022706	2.73625	CHR00000971,CHR00004764,CHR00006476,CHR00009827,CHR00013586,CHR00013995,CHR00022807,CHR00022932,CHR00023155,CHR00023762,CHR00030143,CHR00031281,CHR00032238,CHR00035881,CHR00036878,CHR00038450,CHR00042366,CHR00042540,CHR00045065,CHR00049617,CHR00054495,CHR00055499,CHR00056060,CHR00056120,CHR00056194,CHR00056963,CHR00057836,CHR00060067,CHR00060953,CHR00062346,CHR00064382,CHR00065179,CHR00066927,CHR…	18
ko00500	Starch and sucrose metabolism	17/576	29/2189	0.000217078	0.00900874	2.22779	CHR00001321,CHR00001551,CHR00005130,CHR00005987,CHR00007805,CHR00010689,CHR00012079,CHR00014087,CHR00017127,CHR00018092,CHR00021728,CHR00027453,CHR00029576,CHR00030492,CHR00031108,CHR00034583,CHR00041046,CHR00041612,CHR00047906,CHR00051300,CHR00051826,CHR00053377,CHR00055217,CHR00056179,CHR00060861,CHR00062556,CHR00067417,CHR00067419,CHR00067833,CHR00068372,CHR00068671,CHR00068692,CHR00068693,CHR…	17
ko00270	Cysteine and methionine metabolism	17/576	36/2189	0.00526702	0.0794841	1.79461	CHR00007540,CHR00009130,CHR00009706,CHR00009710,CHR00012021,CHR00017239,CHR00019108,CHR00025480,CHR00025613,CHR00028054,CHR00030480,CHR00032888,CHR00038134,CHR00042406,CHR00046271,CHR00046909,CHR00047512,CHR00050707,CHR00066208,CHR00067887,CHR00070242,CHR00072423,CHR00073880,CHR00076006,CHR00078804,CHR00080695,CHR00081307,CHR00083804,CHR00087500,CHR00087631,CHR00088297	17
ko00620	Pyruvate metabolism	16/576	30/2189	0.00137967	0.0352346	2.02685	CHR00000971,CHR00009827,CHR00012021,CHR00012292,CHR00015562,CHR00017077,CHR00018345,CHR00019269,CHR00019485,CHR00020303,CHR00022807,CHR00023668,CHR00025480,CHR00026765,CHR00029806,CHR00035881,CHR00053191,CHR00056095,CHR00058803,CHR00059303,CHR00062913,CHR00066927,CHR00068957,CHR00075334,CHR00075602,CHR00079914,CHR00085598,CHR00087540,CHR00093531	16
ko00010	Glycolysis / Gluconeogenesis	16/576	32/2189	0.00330186	0.0576957	1.90017	CHR00006565,CHR00012292,CHR00015562,CHR00018345,CHR00019269,CHR00019485,CHR00020303,CHR00022734,CHR00026765,CHR00029806,CHR00033809,CHR00038941,CHR00045475,CHR00053191,CHR00054016,CHR00054266,CHR00058803,CHR00059303,CHR00062913,CHR00068957,CHR00072024,CHR00072026,CHR00075334,CHR00075484,CHR00075839,CHR00079914,CHR00085598,CHR00087188,CHR00087540,CHR00093531,CHR00093756	16
ko00630	Glyoxylate and dicarboxylate metabolism	13/576	26/2189	0.0079417	0.105466	1.90017	CHR00001558,CHR00009827,CHR00012021,CHR00019269,CHR00022096,CHR00025480,CHR00039611,CHR00043540,CHR00047040,CHR00047936,CHR00062715,CHR00073545,CHR00075602,CHR00078953,CHR00079914,CHR00080449,CHR00081614,CHR00081615,CHR00085052	13
ko00100	Steroid biosynthesis	11/576	18/2189	0.00187884	0.0366927	2.32243	CHR00004110,CHR00008340,CHR00030204,CHR00032353,CHR00035089,CHR00035104,CHR00037471,CHR00042547,CHR00043033,CHR00043222,CHR00055383,CHR00066928,CHR00081740,CHR00093562	11
ko00061	Fatty acid biosynthesis	10/576	15/2189	0.00118109	0.0352346	2.53356	CHR00000971,CHR00006476,CHR00013586,CHR00022807,CHR00023155,CHR00023762,CHR00027741,CHR00035881,CHR00042366,CHR00045065,CHR00056060,CHR00056120,CHR00060067,CHR00062346,CHR00065179,CHR00066927,CHR00073697,CHR00077901,CHR00080925,CHR00087215	10
ko00940	Phenylpropanoid biosynthesis	10/576	18/2189	0.0077768	0.105466	2.1113	CHR00001177,CHR00001180,CHR00004138,CHR00004510,CHR00004511,CHR00005130,CHR00005671,CHR00006576,CHR00015423,CHR00018092,CHR00021728,CHR00023119,CHR00023120,CHR00024715,CHR00027049,CHR00029120,CHR00029783,CHR00031108,CHR00039102,CHR00040648,CHR00051826,CHR00056556,CHR00057269,CHR00060846,CHR00062537,CHR00062556,CHR00064872,CHR00068692,CHR00068693,CHR00068949,CHR00072598,CHR00081031,CHR00086491,CHR…	10
ko00071	Fatty acid degradation	9/576	11/2189	0.000186443	0.00884274	3.10938	CHR00004764,CHR00006565,CHR00009827,CHR00020303,CHR00022932,CHR00029806,CHR00036878,CHR00038941,CHR00042540,CHR00049617,CHR00053191,CHR00054495,CHR00056194,CHR00056963,CHR00059303,CHR00060953,CHR00062346,CHR00064382,CHR00068957,CHR00071150,CHR00073697,CHR00075334,CHR00085598,CHR00087215,CHR00087540,CHR00093531	9
ko05231	Choline metabolism in cancer	9/576	14/2189	0.00307318	0.0566832	2.44308	CHR00010904,CHR00011209,CHR00022699,CHR00023524,CHR00036436,CHR00042688,CHR00046689,CHR00047753,CHR00048719,CHR00049377,CHR00055462,CHR00061204,CHR00061820,CHR00064006,CHR00067701,CHR00071985,CHR00072830,CHR00090602	9
ko00460	Cyanoamino acid metabolism	8/576	11/2189	0.00166549	0.0366927	2.76389	CHR00005130,CHR00018092,CHR00021728,CHR00021935,CHR00030480,CHR00031108,CHR00042885,CHR00047936,CHR00051826,CHR00052793,CHR00052794,CHR00061291,CHR00061293,CHR00062556,CHR00068155,CHR00068692,CHR00068693,CHR00071260,CHR00072598,CHR00086491,CHR00086584,CHR00086669,CHR00090910,CHR00092359,CHR00093489	8
ko00983	Drug metabolism - other enzymes	8/576	11/2189	0.00166549	0.0366927	2.76389	CHR00006118,CHR00031967,CHR00034237,CHR00035699,CHR00049384,CHR00058703,CHR00061577,CHR00071643,CHR00081728,CHR00085070,CHR00088417	8
ko01040	Biosynthesis of unsaturated fatty acids	7/576	9/2189	0.00182561	0.0366927	2.95583	CHR00004764,CHR00013995,CHR00022932,CHR00023762,CHR00030143,CHR00031281,CHR00032238,CHR00038450,CHR00042540,CHR00049617,CHR00054495,CHR00056963,CHR00057836,CHR00071150,CHR00089558,CHR00089786	7
ko00380	Tryptophan metabolism	7/576	10/2189	0.00470912	0.0752114	2.66024	CHR00009827,CHR00017273,CHR00020303,CHR00029806,CHR00039264,CHR00047040,CHR00053191,CHR00059303,CHR00060796,CHR00068957,CHR00072242,CHR00073545,CHR00075334,CHR00080449,CHR00085598,CHR00087540,CHR00093531	7
ko04724	Glutamatergic synapse	5/576	6/2189	0.00584438	0.0843623	3.16696	CHR00010904,CHR00020614,CHR00023524,CHR00029325,CHR00036436,CHR00043540,CHR00046689,CHR00048719,CHR00049377,CHR00055462,CHR00072787	5
ko04933	AGE-RAGE signaling pathway in diabetic complications	4/576	4/2189	0.00475735	0.0752114	3.80035	CHR00022699,CHR00023524,CHR00039813,CHR00071028	4

## Sheet: Table S3
Table S3 List of flavonoid biosynthesis-related DEGs.
ID	expression_Flower-CK	expression_Flower-SP	log2FC(Flower-CK/Flower-SP)	Up-or Down-Regulation (CK-F-vs-SP-F)	pvalue	padj	KEGG_pathways	gene_description
CHR00004510	6.10715	14.5563	-1.25171	down	0.00847975	0.0413866	ko00940|Phenylpropanoid biosynthesis; ko00941|Flavonoid biosynthesis; ko00945|Stilbenoid, diarylheptanoid and gingerol biosynthesis; ko01100|Metabolic pathways; ko01110|Biosynthesis of secondary metabolites	PWA80782.1 Chloramphenicol acetyltransferase-like domain-containing protein [Artemisia annua]
CHR00004511	0.343324	2.65204	-2.91347	down	0.00849433	0.0414424	ko00940|Phenylpropanoid biosynthesis; ko00941|Flavonoid biosynthesis; ko00945|Stilbenoid, diarylheptanoid and gingerol biosynthesis; ko01100|Metabolic pathways; ko01110|Biosynthesis of secondary metabolites	PWA66964.1 hydroxycinnamoyl-CoA shikimate/quinate hydroxycinnamoyl transferase [Artemisia annua]
CHR00005671	0.354991	4.12921	-3.50343	down	0.00116252	0.00921296	ko00360|Phenylalanine metabolism; ko00940|Phenylpropanoid biosynthesis; ko00941|Flavonoid biosynthesis; ko00945|Stilbenoid, diarylheptanoid and gingerol biosynthesis; ko01100|Metabolic pathways; ko01110|Biosynthesis of secondary metabolites	PWA85939.1 O-methyltransferase, family 3, S-adenosyl-L-methionine-dependent methyltransferase [Artemisia annua]
CHR00018282	1.23261	11.0034	-3.14781	down	0.000453023	0.00436721	ko00941|Flavonoid biosynthesis; ko01100|Metabolic pathways; ko01110|Biosynthesis of secondary metabolites	PWA68104.1 Chalcone--flavonone isomerase [Artemisia annua]
CHR00029120	5.98029	18.1152	-1.5973	down	0.000897816	0.00746818	ko00360|Phenylalanine metabolism; ko00940|Phenylpropanoid biosynthesis; ko00941|Flavonoid biosynthesis; ko00945|Stilbenoid, diarylheptanoid and gingerol biosynthesis; ko01100|Metabolic pathways; ko01110|Biosynthesis of secondary metabolites	PWA80392.1 S-adenosyl-L-methionine-dependent methyltransferases superfamily protein [Artemisia annua]
CHR00058078	0	0.869903	-6.45927	down	0.00723576	0.0367549	ko00941|Flavonoid biosynthesis; ko01100|Metabolic pathways; ko01110|Biosynthesis of secondary metabolites	ADC96612.1 dihydroflavonol 4-reductase [Chrysanthemum x morifolium]
CHR00029783	26.6597	9.48546	1.48989	up	0.00258368	0.0169976	ko00360|Phenylalanine metabolism; ko00940|Phenylpropanoid biosynthesis; ko00941|Flavonoid biosynthesis; ko00945|Stilbenoid, diarylheptanoid and gingerol biosynthesis; ko01100|Metabolic pathways; ko01110|Biosynthesis of secondary metabolites	PWA42514.1 caffeoyl-CoA O-methyltransferase [Artemisia annua]

## Sheet: Table S4
Table S4 List of Phenylpropanoid biosynthesis-related DEGs.
ID	expression_Flower-CK	expression_Flower-SP	log2FC(Flower-CK/Flower-SP)	Up-or Down-Regulation (CK-F-vs-SP-F)	pvalue	padj	KEGG_pathways	gene_description
CHR00062537	0	2.28654	-7.84332	down	1.51732e-06	5.41601e-05	ko00940|Phenylpropanoid biosynthesis; ko01100|Metabolic pathways; ko01110|Biosynthesis of secondary metabolites	PWA47367.1 heme peroxidase [Artemisia annua]
CHR00005130	0.0375203	4.62921	-6.60919	down	3.58557e-06	0.000105232	ko00460|Cyanoamino acid metabolism; ko00500|Starch and sucrose metabolism; ko00940|Phenylpropanoid biosynthesis; ko01100|Metabolic pathways; ko01110|Biosynthesis of secondary metabolites	PWA34412.1 B-S glucosidase 44 [Artemisia annua]
CHR00057269	0.862551	67.9195	-6.28265	down	8.33573e-05	0.00121111	ko00940|Phenylpropanoid biosynthesis; ko01100|Metabolic pathways; ko01110|Biosynthesis of secondary metabolites	PWA37630.1 Plant peroxidase [Artemisia annua]
CHR00031108	0.495178	39.0934	-6.27436	down	0.000497513	0.00471521	ko00460|Cyanoamino acid metabolism; ko00500|Starch and sucrose metabolism; ko00940|Phenylpropanoid biosynthesis; ko01100|Metabolic pathways; ko01110|Biosynthesis of secondary metabolites	PWA79243.1 glycoside hydrolase family 1 [Artemisia annua]
CHR00068949	0.433446	16.4197	-5.2114	down	0.00624313	0.0328902	ko00940|Phenylpropanoid biosynthesis; ko01100|Metabolic pathways; ko01110|Biosynthesis of secondary metabolites	BAN91672.1 cinnamyl alcohol dehydrogenase 3 [Carthamus tinctorius]
CHR00021728	0.0412297	1.72233	-5.07959	down	0.000246967	0.00276532	ko00460|Cyanoamino acid metabolism; ko00500|Starch and sucrose metabolism; ko00940|Phenylpropanoid biosynthesis; ko01100|Metabolic pathways; ko01110|Biosynthesis of secondary metabolites	PWA34412.1 B-S glucosidase 44 [Artemisia annua]
CHR00060846	0.190687	4.84997	-4.59793	down	0.000732455	0.00639167	ko00940|Phenylpropanoid biosynthesis; ko01100|Metabolic pathways; ko01110|Biosynthesis of secondary metabolites	PWA47367.1 heme peroxidase [Artemisia annua]
CHR00006576	1.09752	16.6039	-3.90699	down	0.00516375	0.0286425	ko00940|Phenylpropanoid biosynthesis; ko01100|Metabolic pathways; ko01110|Biosynthesis of secondary metabolites	PWA63748.1 peroxidase superfamily protein [Artemisia annua]
CHR00092359	0.59999	8.12549	-3.73737	down	2.64294e-08	2.20223e-06	ko00460|Cyanoamino acid metabolism; ko00500|Starch and sucrose metabolism; ko00940|Phenylpropanoid biosynthesis; ko01100|Metabolic pathways; ko01110|Biosynthesis of secondary metabolites	XP_024983602.1 uncharacterized protein LOC112519623 [Cynara cardunculus var. scolymus]
CHR00051826	0.426151	5.70234	-3.71118	down	0.00200071	0.0139585	ko00460|Cyanoamino acid metabolism; ko00500|Starch and sucrose metabolism; ko00940|Phenylpropanoid biosynthesis; ko01100|Metabolic pathways; ko01110|Biosynthesis of secondary metabolites	PWA34412.1 B-S glucosidase 44 [Artemisia annua]
CHR00072598	0.39613	4.72861	-3.54445	down	0.00014057	0.00179584	ko00460|Cyanoamino acid metabolism; ko00500|Starch and sucrose metabolism; ko00940|Phenylpropanoid biosynthesis; ko01100|Metabolic pathways; ko01110|Biosynthesis of secondary metabolites	KVI00032.1 C2 calcium-dependent membrane targeting [Cynara cardunculus var. scolymus]
CHR00005671	0.354991	4.12921	-3.50343	down	0.00116252	0.00921296	ko00360|Phenylalanine metabolism; ko00940|Phenylpropanoid biosynthesis; ko00941|Flavonoid biosynthesis; ko00945|Stilbenoid, diarylheptanoid and gingerol biosynthesis; ko01100|Metabolic pathways; ko01110|Biosynthesis of secondary metabolites	PWA85939.1 O-methyltransferase, family 3, S-adenosyl-L-methionine-dependent methyltransferase [Artemisia annua]
CHR00062556	1.44283	13.0433	-3.16747	down	2.65304e-06	8.32274e-05	ko00460|Cyanoamino acid metabolism; ko00500|Starch and sucrose metabolism; ko00940|Phenylpropanoid biosynthesis; ko01100|Metabolic pathways; ko01110|Biosynthesis of secondary metabolites	PWA64697.1 beta-glucosidase 9 GH1 family [Artemisia annua]
CHR00004511	0.343324	2.65204	-2.91347	down	0.00849433	0.0414424	ko00940|Phenylpropanoid biosynthesis; ko00941|Flavonoid biosynthesis; ko00945|Stilbenoid, diarylheptanoid and gingerol biosynthesis; ko01100|Metabolic pathways; ko01110|Biosynthesis of secondary metabolites	PWA66964.1 hydroxycinnamoyl-CoA shikimate/quinate hydroxycinnamoyl transferase [Artemisia annua]
CHR00091608	1.88688	11.0546	-2.54426	down	1.11988e-08	1.12473e-06	ko00940|Phenylpropanoid biosynthesis; ko01100|Metabolic pathways; ko01110|Biosynthesis of secondary metabolites	PWA39245.1 O-methyltransferase 1 [Artemisia annua]
CHR00040648	5.18531	25.6972	-2.30689	down	9.81054e-05	0.00136891	ko00940|Phenylpropanoid biosynthesis; ko01100|Metabolic pathways; ko01110|Biosynthesis of secondary metabolites	PWA47267.1 peroxidase superfamily protein [Artemisia annua]
CHR00081031	16.2078	74.7022	-2.20377	down	3.11516e-05	0.00056453	ko00940|Phenylpropanoid biosynthesis; ko01100|Metabolic pathways; ko01110|Biosynthesis of secondary metabolites	PWA70233.1 peroxidase superfamily protein [Artemisia annua]
CHR00056556	5.01923	19.4676	-1.95341	down	0.00869666	0.0422267	ko00940|Phenylpropanoid biosynthesis; ko01100|Metabolic pathways; ko01110|Biosynthesis of secondary metabolites	PWA72837.1 heme peroxidase [Artemisia annua]
CHR00004138	6.34698	23.6738	-1.89749	down	0.000220486	0.00254208	ko00940|Phenylpropanoid biosynthesis; ko01100|Metabolic pathways; ko01110|Biosynthesis of secondary metabolites	PWA91189.1 peroxidase superfamily protein [Artemisia annua]
CHR00023119	1.63432	5.92448	-1.85163	down	0.00340314	0.0209096	ko00940|Phenylpropanoid biosynthesis; ko01100|Metabolic pathways; ko01110|Biosynthesis of secondary metabolites	PWA56365.1 peroxidase superfamily protein [Artemisia annua]
CHR00029120	5.98029	18.1152	-1.5973	down	0.000897816	0.00746818	ko00360|Phenylalanine metabolism; ko00940|Phenylpropanoid biosynthesis; ko00941|Flavonoid biosynthesis; ko00945|Stilbenoid, diarylheptanoid and gingerol biosynthesis; ko01100|Metabolic pathways; ko01110|Biosynthesis of secondary metabolites	PWA80392.1 S-adenosyl-L-methionine-dependent methyltransferases superfamily protein [Artemisia annua]
CHR00023120	7.53173	21.786	-1.53109	down	0.00411207	0.0240834	ko00940|Phenylpropanoid biosynthesis; ko01100|Metabolic pathways; ko01110|Biosynthesis of secondary metabolites	PWA56366.1 peroxidase superfamily protein [Artemisia annua]
CHR00018092	0.6999	1.74531	-1.30604	down	0.000388033	0.00390868	ko00460|Cyanoamino acid metabolism; ko00500|Starch and sucrose metabolism; ko00940|Phenylpropanoid biosynthesis; ko01100|Metabolic pathways; ko01110|Biosynthesis of secondary metabolites	CBI36856.3 unnamed protein product, partial [Vitis vinifera]
CHR00004510	6.10715	14.5563	-1.25171	down	0.00847975	0.0413866	ko00940|Phenylpropanoid biosynthesis; ko00941|Flavonoid biosynthesis; ko00945|Stilbenoid, diarylheptanoid and gingerol biosynthesis; ko01100|Metabolic pathways; ko01110|Biosynthesis of secondary metabolites	PWA80782.1 Chloramphenicol acetyltransferase-like domain-containing protein [Artemisia annua]
CHR00086491	50.664	10.8529	2.22183	up	7.3987e-05	0.00110581	ko00460|Cyanoamino acid metabolism; ko00500|Starch and sucrose metabolism; ko00940|Phenylpropanoid biosynthesis; ko01100|Metabolic pathways; ko01110|Biosynthesis of secondary metabolites	PWA58666.1 beta glucosidase 41 [Artemisia annua]
CHR00064872	21.6652	5.03907	2.10196	up	4.12945e-05	0.000704621	ko00940|Phenylpropanoid biosynthesis; ko01110|Biosynthesis of secondary metabolites	PWA66898.1 oxoglutarate/iron-dependent dioxygenase [Artemisia annua]
CHR00027049	74.2103	19.8001	1.90558	up	0.00342067	0.0209832	ko00940|Phenylpropanoid biosynthesis; ko01100|Metabolic pathways; ko01110|Biosynthesis of secondary metabolites	PWA46240.1 peroxidase 70 [Artemisia annua]
CHR00001177	40.6027	14.219	1.51309	up	0.000203401	0.00239209	ko00940|Phenylpropanoid biosynthesis; ko01100|Metabolic pathways; ko01110|Biosynthesis of secondary metabolites	PWA39828.1 hypothetical protein CTI12_AA569170 [Artemisia annua]
CHR00015423	2.57688	0.899192	1.50856	up	0.00435303	0.0252041	ko00940|Phenylpropanoid biosynthesis; ko01100|Metabolic pathways; ko01110|Biosynthesis of secondary metabolites	PWA36492.1 hypothetical protein CTI12_AA599430 [Artemisia annua]
CHR00029783	26.6597	9.48546	1.48989	up	0.00258368	0.0169976	ko00360|Phenylalanine metabolism; ko00940|Phenylpropanoid biosynthesis; ko00941|Flavonoid biosynthesis; ko00945|Stilbenoid, diarylheptanoid and gingerol biosynthesis; ko01100|Metabolic pathways; ko01110|Biosynthesis of secondary metabolites	PWA42514.1 caffeoyl-CoA O-methyltransferase [Artemisia annua]
CHR00001180	95.3579	37.2701	1.3551	up	0.000224135	0.00256965	ko00940|Phenylpropanoid biosynthesis; ko01100|Metabolic pathways; ko01110|Biosynthesis of secondary metabolites	PWA67753.1 hypothetical protein CTI12_AA315120 [Artemisia annua]
CHR00039102	252.397	119.1	1.08346	up	0.00137159	0.0104197	ko00940|Phenylpropanoid biosynthesis; ko01100|Metabolic pathways; ko01110|Biosynthesis of secondary metabolites	BAK42963.1 caffeic acid O-methylltransferase [Chrysanthemum x morifolium]
CHR00068692	101.176	48.2741	1.06739	up	0.000411108	0.00407009	ko00460|Cyanoamino acid metabolism; ko00500|Starch and sucrose metabolism; ko00940|Phenylpropanoid biosynthesis; ko01100|Metabolic pathways; ko01110|Biosynthesis of secondary metabolites	OTG27018.1 putative glycoside hydrolase family 1 [Helianthus annuus]
CHR00068693	104.036	51.8398	1.00481	up	0.00135534	0.0103408	ko00460|Cyanoamino acid metabolism; ko00500|Starch and sucrose metabolism; ko00940|Phenylpropanoid biosynthesis; ko01100|Metabolic pathways; ko01110|Biosynthesis of secondary metabolites	PWA31575.1 glycoside hydrolase family 1 [Artemisia annua]
CHR00024715	247.05	123.464	1.00066	up	5.40529e-06	0.000146888	ko00940|Phenylpropanoid biosynthesis; ko01100|Metabolic pathways; ko01110|Biosynthesis of secondary metabolites	XP_024976422.1 mannitol dehydrogenase-like [Cynara cardunculus var. scolymus]

## Sheet: Table S5
Table S5 List of fatty acid and unsaturated fatty acid biosynthesis-related DEGs.
ID	expression_Flower-CK	expression_Flower-SP	log2FC(Flower-CK/Flower-SP)	Up-or Down-Regulation (CK-F-vs-SP-F)	pvalue	padj	KEGG_pathways	gene_description
CHR00089786	0.139572	5.02473	-5.073	down	2.05741e-05	0.000410456	ko00062|Fatty acid elongation; ko01040|Biosynthesis of unsaturated fatty acids; ko01110|Biosynthesis of secondary metabolites; ko01212|Fatty acid metabolism	PWA37807.1 3-oxo-5-alpha-steroid 4-dehydrogenase [Artemisia annua]
CHR00032238	0.189934	5.28098	-4.72594	down	4.4957e-06	0.000126195	ko01040|Biosynthesis of unsaturated fatty acids; ko01212|Fatty acid metabolism	PWA44568.1 bifunctional desaturase/conjugase [Artemisia annua]
CHR00031281	0.49571	3.11962	-2.6296	down	0.000457212	0.00439995	ko00062|Fatty acid elongation; ko01040|Biosynthesis of unsaturated fatty acids; ko01110|Biosynthesis of secondary metabolites; ko01212|Fatty acid metabolism	PWA46080.1 3-oxo-5-alpha-steroid 4-dehydrogenase, Ubiquitin-related domain protein [Artemisia annua]
CHR00013995	1.36832	7.85843	-2.51317	down	0.000217127	0.00250993	ko00062|Fatty acid elongation; ko01040|Biosynthesis of unsaturated fatty acids; ko01110|Biosynthesis of secondary metabolites; ko01212|Fatty acid metabolism	PWA71576.1 3-oxo-5-alpha-steroid 4-dehydrogenase [Artemisia annua]
CHR00054495	0.686008	3.80875	-2.45592	down	2.46436e-05	0.000471351	ko00071|Fatty acid degradation; ko00592|alpha-Linolenic acid metabolism; ko01040|Biosynthesis of unsaturated fatty acids; ko01100|Metabolic pathways; ko01110|Biosynthesis of secondary metabolites; ko01212|Fatty acid metabolism; ko03320|PPAR signaling pathway; ko04024|cAMP signaling pathway; ko04146|Peroxisome	PWA73349.1 acyl-CoA oxidase 1 [Artemisia annua]
CHR00022932	15.7073	42.3482	-1.43029	down	0.000162866	0.00201026	ko00071|Fatty acid degradation; ko00280|Valine, leucine and isoleucine degradation; ko00592|alpha-Linolenic acid metabolism; ko01040|Biosynthesis of unsaturated fatty acids; ko01100|Metabolic pathways; ko01110|Biosynthesis of secondary metabolites; ko01130|Biosynthesis of antibiotics; ko01212|Fatty acid metabolism; ko03320|PPAR signaling pathway; ko04146|Peroxisome	PWA38098.1 peroxisomal 3-keto-acyl-CoA thiolase 2 [Artemisia annua]
CHR00089558	12.1886	31.133	-1.35219	down	0.00019549	0.00232179	ko00062|Fatty acid elongation; ko01040|Biosynthesis of unsaturated fatty acids; ko01110|Biosynthesis of secondary metabolites; ko01212|Fatty acid metabolism	PWA40113.1 3-oxo-5-alpha-steroid 4-dehydrogenase, Ubiquitin-related domain protein [Artemisia annua]
CHR00023762	35.4113	89.1592	-1.33193	down	0.0013468	0.010298	ko00061|Fatty acid biosynthesis; ko00780|Biotin metabolism; ko01040|Biosynthesis of unsaturated fatty acids; ko01100|Metabolic pathways; ko01212|Fatty acid metabolism	XP_023736474.1 3-oxoacyl-[acyl-carrier-protein] reductase 4-like [Lactuca sativa]
CHR00030143	159.261	382.323	-1.26335	down	0.00122488	0.00957245	ko01040|Biosynthesis of unsaturated fatty acids; ko01212|Fatty acid metabolism	PWA76854.1 delta-12 oleate desaturase [Artemisia annua]
CHR00038450	51.2037	122.061	-1.25312	down	0.00798244	0.0394773	ko00062|Fatty acid elongation; ko00140|Steroid hormone biosynthesis; ko01040|Biosynthesis of unsaturated fatty acids; ko01100|Metabolic pathways; ko01110|Biosynthesis of secondary metabolites; ko01212|Fatty acid metabolism	PWA41071.1 beta-ketoacyl reductase 1 [Artemisia annua]
CHR00057836	63.5197	151.261	-1.25163	down	0.000199659	0.00236176	ko00062|Fatty acid elongation; ko01040|Biosynthesis of unsaturated fatty acids; ko01110|Biosynthesis of secondary metabolites; ko01212|Fatty acid metabolism	PWA50438.1 protein-tyrosine phosphatase-like, PTPLA [Artemisia annua]
CHR00049617	25.1347	10.7147	1.22931	up	2.73083e-05	0.00051049	ko00071|Fatty acid degradation; ko00592|alpha-Linolenic acid metabolism; ko01040|Biosynthesis of unsaturated fatty acids; ko01100|Metabolic pathways; ko01110|Biosynthesis of secondary metabolites; ko01212|Fatty acid metabolism; ko03320|PPAR signaling pathway; ko04024|cAMP signaling pathway; ko04146|Peroxisome	PWA86630.1 acyl-CoA oxidase 2 [Artemisia annua]
CHR00042540	117.657	51.1537	1.20151	up	9.75908e-08	6.02281e-06	ko00071|Fatty acid degradation; ko00592|alpha-Linolenic acid metabolism; ko01040|Biosynthesis of unsaturated fatty acids; ko01100|Metabolic pathways; ko01110|Biosynthesis of secondary metabolites; ko01212|Fatty acid metabolism; ko03320|PPAR signaling pathway; ko04024|cAMP signaling pathway; ko04146|Peroxisome	PWA57324.1 acyl-CoA oxidase 3 [Artemisia annua]
CHR00056963	54.9455	24.6429	1.15651	up	3.17992e-05	0.00057295	ko00071|Fatty acid degradation; ko00592|alpha-Linolenic acid metabolism; ko01040|Biosynthesis of unsaturated fatty acids; ko01100|Metabolic pathways; ko01110|Biosynthesis of secondary metabolites; ko01212|Fatty acid metabolism; ko03320|PPAR signaling pathway; ko04024|cAMP signaling pathway; ko04146|Peroxisome	PWA86630.1 acyl-CoA oxidase 2 [Artemisia annua]
CHR00004764	497.506	229.98	1.11317	up	1.5297e-06	5.44448e-05	ko00071|Fatty acid degradation; ko00280|Valine, leucine and isoleucine degradation; ko00592|alpha-Linolenic acid metabolism; ko01040|Biosynthesis of unsaturated fatty acids; ko01100|Metabolic pathways; ko01110|Biosynthesis of secondary metabolites; ko01130|Biosynthesis of antibiotics; ko01212|Fatty acid metabolism; ko03320|PPAR signaling pathway; ko04146|Peroxisome	PWA88867.1 Thiolase [Artemisia annua]
CHR00071150	432.468	209.867	1.04308	up	6.81264e-07	2.88843e-05	ko00071|Fatty acid degradation; ko00592|alpha-Linolenic acid metabolism; ko01040|Biosynthesis of unsaturated fatty acids; ko01100|Metabolic pathways; ko01110|Biosynthesis of secondary metabolites; ko01212|Fatty acid metabolism; ko03320|PPAR signaling pathway; ko04024|cAMP signaling pathway; ko04146|Peroxisome	PWA67585.1 acyl-CoA oxidase 4 [Artemisia annua]
CHR00087215	0.28567	12.2721	-5.37643	down	3.4698e-08	2.68772e-06	ko00061|Fatty acid biosynthesis; ko00071|Fatty acid degradation; ko01100|Metabolic pathways; ko01212|Fatty acid metabolism; ko02024|Quorum sensing; ko03320|PPAR signaling pathway; ko04146|Peroxisome; ko04216|Ferroptosis; ko04920|Adipocytokine signaling pathway	PWA61217.1 AMP-dependent synthetase/ligase [Artemisia annua]
CHR00077901	0.0307717	1.18494	-4.87323	down	0.000123466	0.00162417	ko00061|Fatty acid biosynthesis; ko00780|Biotin metabolism; ko01100|Metabolic pathways; ko01212|Fatty acid metabolism	PWA43907.1 3-oxoacyl-[acyl-carrier-protein] synthase 2 [Artemisia annua]
CHR00073697	0.967909	27.1572	-4.79602	down	0.000197643	0.00234421	ko00061|Fatty acid biosynthesis; ko00071|Fatty acid degradation; ko01100|Metabolic pathways; ko01212|Fatty acid metabolism; ko02024|Quorum sensing; ko03320|PPAR signaling pathway; ko04146|Peroxisome; ko04216|Ferroptosis; ko04920|Adipocytokine signaling pathway	PWA61217.1 AMP-dependent synthetase/ligase [Artemisia annua]
CHR00065179	0.473456	4.15357	-3.10636	down	4.77901e-05	0.000789448	ko00061|Fatty acid biosynthesis; ko00780|Biotin metabolism; ko01100|Metabolic pathways; ko01212|Fatty acid metabolism	PWA78271.1 enoyl-ACP reductase 1 [Artemisia annua]
CHR00035881	5.79846	44.0118	-2.92199	down	3.40101e-05	0.000605352	ko00061|Fatty acid biosynthesis; ko00620|Pyruvate metabolism; ko00640|Propanoate metabolism; ko00720|Carbon fixation pathways in prokaryotes; ko01100|Metabolic pathways; ko01110|Biosynthesis of secondary metabolites; ko01120|Microbial metabolism in diverse environments; ko01130|Biosynthesis of antibiotics; ko01200|Carbon metabolism; ko01212|Fatty acid metabolism	PWA53176.1 biotin/lipoyl attachment, Acetyl-CoA biotin carboxyl carrier [Artemisia annua]
CHR00013586	1.07764	7.93136	-2.86819	down	0.000106472	0.00145117	ko00061|Fatty acid biosynthesis; ko00780|Biotin metabolism; ko01100|Metabolic pathways; ko01212|Fatty acid metabolism	PWA78271.1 enoyl-ACP reductase 1 [Artemisia annua]
CHR00056120	5.73494	37.3759	-2.70213	down	1.65367e-05	0.000343632	ko00061|Fatty acid biosynthesis; ko00780|Biotin metabolism; ko01100|Metabolic pathways; ko01212|Fatty acid metabolism	XP_024983874.1 enoyl-[acyl-carrier-protein] reductase [NADH], chloroplastic-like [Cynara cardunculus var. scolymus]
CHR00006476	13.1327	55.9618	-2.09044	down	0.000421965	0.00415113	ko00061|Fatty acid biosynthesis; ko00780|Biotin metabolism; ko01100|Metabolic pathways; ko01212|Fatty acid metabolism	PWA77283.1 3-hydroxyacyl-[acyl-carrier-protein] dehydratase FabZ [Artemisia annua]
CHR00045065	5.91607	23.8572	-2.00988	down	3.74386e-05	0.000652312	ko00061|Fatty acid biosynthesis; ko00780|Biotin metabolism; ko01100|Metabolic pathways; ko01212|Fatty acid metabolism	XP_023743728.1 enoyl-[acyl-carrier-protein] reductase [NADH], chloroplastic-like [Lactuca sativa]
CHR00042366	9.61945	31.904	-1.72866	down	0.00138575	0.0105017	ko00061|Fatty acid biosynthesis; ko00780|Biotin metabolism; ko01100|Metabolic pathways; ko01212|Fatty acid metabolism	PWA92141.1 plastid 3-keto-acyl-ACP synthase I [Artemisia annua]
CHR00022807	5.41391	16.8742	-1.63827	down	0.000115826	0.00154672	ko00061|Fatty acid biosynthesis; ko00620|Pyruvate metabolism; ko00640|Propanoate metabolism; ko00720|Carbon fixation pathways in prokaryotes; ko01100|Metabolic pathways; ko01110|Biosynthesis of secondary metabolites; ko01120|Microbial metabolism in diverse environments; ko01130|Biosynthesis of antibiotics; ko01200|Carbon metabolism; ko01212|Fatty acid metabolism	PWA54919.1 biotin carboxylase 2, chloroplastic [Artemisia annua]
CHR00080925	8.06377	23.6745	-1.55263	down	0.00130446	0.010065	ko00061|Fatty acid biosynthesis; ko01100|Metabolic pathways; ko01212|Fatty acid metabolism	PWA33936.1 3-oxoacyl-[acyl-carrier-protein] synthase 3 B protein [Artemisia annua]
CHR00056060	5.65965	16.4709	-1.53946	down	0.00268728	0.0174918	ko00061|Fatty acid biosynthesis; ko00780|Biotin metabolism; ko01100|Metabolic pathways; ko01212|Fatty acid metabolism	XP_023742720.1 3-oxoacyl-[acyl-carrier-protein] synthase I, chloroplastic-like [Lactuca sativa]
CHR00066927	12.8054	33.2024	-1.37385	down	0.00387059	0.0230629	ko00061|Fatty acid biosynthesis; ko00620|Pyruvate metabolism; ko00640|Propanoate metabolism; ko00720|Carbon fixation pathways in prokaryotes; ko01100|Metabolic pathways; ko01110|Biosynthesis of secondary metabolites; ko01120|Microbial metabolism in diverse environments; ko01130|Biosynthesis of antibiotics; ko01200|Carbon metabolism; ko01212|Fatty acid metabolism	PWA54919.1 biotin carboxylase 2, chloroplastic [Artemisia annua]
CHR00060067	13.66	35.0409	-1.35844	down	0.00266581	0.0173865	ko00061|Fatty acid biosynthesis; ko00780|Biotin metabolism; ko01100|Metabolic pathways; ko01212|Fatty acid metabolism	XP_023742720.1 3-oxoacyl-[acyl-carrier-protein] synthase I, chloroplastic-like [Lactuca sativa]
CHR00023762	35.4113	89.1592	-1.33193	down	0.0013468	0.010298	ko00061|Fatty acid biosynthesis; ko00780|Biotin metabolism; ko01040|Biosynthesis of unsaturated fatty acids; ko01100|Metabolic pathways; ko01212|Fatty acid metabolism	XP_023736474.1 3-oxoacyl-[acyl-carrier-protein] reductase 4-like [Lactuca sativa]
CHR00023155	21.4306	53.3149	-1.31447	down	0.000664742	0.00593193	ko00061|Fatty acid biosynthesis; ko01100|Metabolic pathways; ko01212|Fatty acid metabolism	PWA62297.1 catalytic,transferase,[acyl-carrier-protein] S-malonyltransferase,binding protein [Artemisia annua]
CHR00000971	9.48428	19.0022	-1.00179	down	8.49669e-05	0.00122774	ko00061|Fatty acid biosynthesis; ko00620|Pyruvate metabolism; ko00640|Propanoate metabolism; ko00720|Carbon fixation pathways in prokaryotes; ko01100|Metabolic pathways; ko01110|Biosynthesis of secondary metabolites; ko01120|Microbial metabolism in diverse environments; ko01130|Biosynthesis of antibiotics; ko01200|Carbon metabolism; ko01212|Fatty acid metabolism	PWA52548.1 biotin/lipoyl attachment, Acetyl-CoA biotin carboxyl carrier [Artemisia annua]
CHR00027741	7.6112	15.2512	-1.00178	down	5.60052e-06	0.000150797	ko00061|Fatty acid biosynthesis	PWA39153.1 oleoyl-acyl carrier protein thioesterase [Artemisia annua]
CHR00062346	106.274	30.5789	1.79685	up	2.59355e-09	3.60559e-07	ko00061|Fatty acid biosynthesis; ko00071|Fatty acid degradation; ko01100|Metabolic pathways; ko01212|Fatty acid metabolism; ko02024|Quorum sensing; ko03320|PPAR signaling pathway; ko04146|Peroxisome; ko04216|Ferroptosis; ko04920|Adipocytokine signaling pathway	XP_024960104.1 long chain acyl-CoA synthetase 7, peroxisomal-like isoform X1 [Cynara cardunculus var. scolymus]

## Sheet: Table S6
Table S6 List of cell wall metabolism-related DEGs.
ID	expression_Flower-CK	expression_Flower-SP	log2FC(Flower-CK/Flower-SP)	Up-or Down-Regulation (CK-F-vs-SP-F)	pvalue	padj	GO_biological_process	gene_description
expansin
CHR00029386	0	3.74181	-8.55144	down	3.36353e-07	1.63802e-05	GO:0019953|sexual reproduction; GO:0071555|cell wall organization	PWA43002.1 Barwin-like endoglucanase [Artemisia annua]
CHR00026574	3.19819	77.7583	-4.59935	down	2.95963e-14	3.12702e-11	GO:0009664|plant-type cell wall organization	PWA52178.1 expansin 3 [Artemisia annua]
CHR00039569	41.177	610.728	-3.89029	down	0.000817004	0.0069704	GO:0006949|syncytium formation; GO:0009664|plant-type cell wall organization	ATU07263.1 expansin protein [Chrysanthemum x morifolium]
CHR00019806	1.03884	12.3819	-3.56253	down	0.000345173	0.0035782	GO:0009664|plant-type cell wall organization	PWA32072.1 Barwin-like endoglucanase [Artemisia annua]
CHR00066282	2.98968	23.3915	-2.96372	down	1.1423e-05	0.000261008	GO:0009664|plant-type cell wall organization	PWA37744.1 expansin-A1 [Artemisia annua]
CHR00037302	8.98699	55.6758	-2.6298	down	2.25569e-09	3.20332e-07	GO:0009664|plant-type cell wall organization	PWA37744.1 expansin-A1 [Artemisia annua]
CHR00047896	5.66277	15.4969	-1.45079	down	0.00241255	0.0161165	GO:0009664|plant-type cell wall organization	PWA93385.1 expansin/Lol pI [Artemisia annua]
Xyloglucan endotransglucosylase/hydrolase
CHR00061048	0.178916	58.8797	-8.28412	down	6.21028e-05	0.000971215	GO:0010411|xyloglucan metabolic process; GO:0042546|cell wall biogenesis; GO:0071555|cell wall organization	PWA75575.1 xyloglucan endotransglucosylase/hydrolase 8 [Artemisia annua]
CHR00022482	3.30127	77.7556	-4.55368	down	0.000693892	0.00612583	GO:0010411|xyloglucan metabolic process; GO:0042546|cell wall biogenesis; GO:0071555|cell wall organization	PWA98759.1 xyloglucan endotransglucosylase/hydrolase 9 [Artemisia annua]
CHR00070607	0.786712	17.307	-4.44199	down	9.4436e-16	1.9188e-12	GO:0010154|fruit development; GO:0010411|xyloglucan metabolic process; GO:0042546|cell wall biogenesis; GO:0071555|cell wall organization; GO:0080086|stamen filament development	XP_024987675.1 probable xyloglucan endotransglucosylase/hydrolase protein 28 [Cynara cardunculus var. scolymus]
CHR00040408	3.46169	65.8201	-4.24504	down	0.000102029	0.00140758	GO:0010411|xyloglucan metabolic process; GO:0042546|cell wall biogenesis; GO:0071555|cell wall organization	PWA86999.1 xyloglucan endotransglucosylase/hydrolase 5 [Artemisia annua]
CHR00028439	2.39887	14.3053	-2.57113	down	9.60155e-06	0.000229309	GO:0010411|xyloglucan metabolic process; GO:0042546|cell wall biogenesis; GO:0071555|cell wall organization	PWA28509.1 beta-glucanase [Artemisia annua]
CHR00025982	2.00901	9.43007	-2.22515	down	8.90316e-05	0.00127462	GO:0009831|plant-type cell wall modification involved in multidimensional cell growth; GO:0010411|xyloglucan metabolic process; GO:0042546|cell wall biogenesis	PWA83518.1 concanavalin A-like lectin/glucanase domain, Xyloglucan endotransglucosylase/hydrolase [Artemisia annua]
Xylosidase
CHR00072767	1.48025	33.1429	-4.47551	down	0.000143695	0.0018283	GO:0005975|carbohydrate metabolic process	PWA37798.1 glycosyl hydrolase family protein [Artemisia annua]
CHR00032282	0.158414	3.37832	-4.33049	down	6.82924e-06	0.000175816	GO:0045493|xylan catabolic process	PWA81900.1 glycoside hydrolase family 3 C-terminal domain-containing protein [Artemisia annua]
CHR00090800	0.565202	8.3455	-3.86059	down	0.0102446	0.0476831	GO:0010411|xyloglucan metabolic process; GO:0045493|xylan catabolic process; GO:0046686|response to cadmium ion; GO:0071555|cell wall organization	PWA83239.1 glycoside hydrolase family 31 [Artemisia annua]
CHR00072821	0.281719	4.08084	-3.80974	down	0.000208112	0.00243018	GO:0045493|xylan catabolic process	PWA81900.1 glycoside hydrolase family 3 C-terminal domain-containing protein [Artemisia annua]
CHR00067543	4.20195	32.4076	-2.94422	down	9.40598e-06	0.000225374	GO:0010411|xyloglucan metabolic process; GO:0045493|xylan catabolic process; GO:0046686|response to cadmium ion; GO:0071555|cell wall organization	PWA44067.1 Galactose mutarotase-like domain-containing protein [Artemisia annua]
CHR00044531	1.8314	4.70531	-1.35655	down	0.00042095	0.00414577	GO:0005975|carbohydrate metabolic process	XP_024970716.1 probable beta-D-xylosidase 7 [Cynara cardunculus var. scolymus]
CHR00086888	35.3693	7.36306	2.26257	up	1.79143e-08	1.61497e-06	GO:0005975|carbohydrate metabolic process	PWA88560.1 glycosyl hydrolase family protein [Artemisia annua]
CHR00028433	614.044	183.817	1.74002	up	3.687e-05	0.000645384	GO:0005975|carbohydrate metabolic process; GO:0010214|seed coat development	PWA83379.1 beta-xylosidase 1 [Artemisia annua]
CHR00070860	5773.27	1767.64	1.70756	up	4.64934e-05	0.00077121	GO:0005975|carbohydrate metabolic process; GO:0010214|seed coat development	PWA83379.1 beta-xylosidase 1 [Artemisia annua]
CHR00028434	522.359	165.659	1.65677	up	3.25038e-05	0.000584052	GO:0005975|carbohydrate metabolic process	PWA83379.1 beta-xylosidase 1 [Artemisia annua]
Pectinesterase
CHR00027307	0.103331	6.16732	-5.76836	down	2.12051e-05	0.000419238	GO:0004857|enzyme inhibitor activity	PWA49430.1 Pectinesterase inhibitor [Artemisia annua]
CHR00055762	0.573166	21.0091	-5.17165	down	0.00469311	0.0266876	GO:0030599|pectinesterase activity; GO:0045330|aspartyl esterase activity; GO:0046910|pectinesterase inhibitor activity	PWA74272.1 putative pectinesterase/pectinesterase inhibitor 51 [Artemisia annua]
CHR00051243	5.08801	83.3047	-4.03057	down	0.000421664	0.00414972	GO:0030599|pectinesterase activity; GO:0045330|aspartyl esterase activity; GO:0046910|pectinesterase inhibitor activity	XP_023761984.1 pectinesterase-like [Lactuca sativa]
CHR00001308	1.16384	14.3548	-3.61323	down	5.90214e-09	6.74888e-07	GO:0030599|pectinesterase activity; GO:0045330|aspartyl esterase activity; GO:0046910|pectinesterase inhibitor activity	PWA76823.1 Pectinesterase, active site-containing protein [Artemisia annua]
CHR00080972	1.53876	13.215	-3.09408	down	3.03943e-06	9.19626e-05	GO:0004857|enzyme inhibitor activity; GO:0030599|pectinesterase activity; GO:0045330|aspartyl esterase activity	PWA57093.1 plant invertase/pectin methylesterase inhibitor superfamily [Artemisia annua]
CHR00014724	23.203	184.003	-2.9868	down	4.28101e-07	1.99433e-05	GO:0030599|pectinesterase activity; GO:0045330|aspartyl esterase activity; GO:0046910|pectinesterase inhibitor activity	PWA53610.1 Pectinesterase, active site-containing protein [Artemisia annua]
CHR00029288	0.113361	0.875113	-2.84298	down	0.00463203	0.0264599	GO:0030599|pectinesterase activity; GO:0045330|aspartyl esterase activity; GO:0046910|pectinesterase inhibitor activity	PWA75865.1 Pectinesterase, active site-containing protein [Artemisia annua]
CHR00062671	2.46343	17.1045	-2.79063	down	1.31191e-05	0.000289948	GO:0004857|enzyme inhibitor activity; GO:0030599|pectinesterase activity; GO:0045330|aspartyl esterase activity	PWA57093.1 plant invertase/pectin methylesterase inhibitor superfamily [Artemisia annua]
CHR00001436	0.355019	2.44724	-2.751	down	0.00989195	0.0465004	GO:0030599|pectinesterase activity; GO:0045330|aspartyl esterase activity; GO:0046910|pectinesterase inhibitor activity	PWA51932.1 pectinesterase inhibitor domain, Pectin lyase fold/virulence factor [Artemisia annua]
CHR00029289	7.53258	49.7928	-2.7231	down	0.000226341	0.00258899	GO:0004857|enzyme inhibitor activity; GO:0030599|pectinesterase activity; GO:0045330|aspartyl esterase activity	PWA75864.1 pectinesterase/pectinesterase inhibitor [Artemisia annua]
CHR00007169	8.85344	50.8916	-2.52177	down	0.00369077	0.0222524	GO:0004857|enzyme inhibitor activity	PWA83483.1 pectinesterase inhibitor domain-containing protein [Artemisia annua]
CHR00051246	12.7188	69.1572	-2.44199	down	1.778e-06	6.15952e-05	GO:0030599|pectinesterase activity; GO:0045330|aspartyl esterase activity; GO:0046910|pectinesterase inhibitor activity	PWA78825.1 pyridoxal phosphate-dependent transferase [Artemisia annua]
CHR00007168	0.974769	5.21482	-2.40752	down	0.00896461	0.0431707	GO:0004857|enzyme inhibitor activity; GO:0046910|pectinesterase inhibitor activity	PWA83483.1 pectinesterase inhibitor domain-containing protein [Artemisia annua]
CHR00001434	17.0734	48.1531	-1.49533	down	2.10581e-05	0.000417584	GO:0030599|pectinesterase activity; GO:0045330|aspartyl esterase activity; GO:0046910|pectinesterase inhibitor activity	PWA51932.1 pectinesterase inhibitor domain, Pectin lyase fold/virulence factor [Artemisia annua]
CHR00090019	6.0429	15.6123	-1.36791	down	6.42588e-06	0.000167721	GO:0030599|pectinesterase activity; GO:0045330|aspartyl esterase activity; GO:0046910|pectinesterase inhibitor activity	PWA76439.1 pectinesterase inhibitor domain, Pectin lyase fold/virulence factor [Artemisia annua]
CHR00018085	2.97957	7.54212	-1.33694	down	0.000901431	0.00748709	GO:0046910|pectinesterase inhibitor activity	PWA77311.1 plant invertase/pectin methylesterase inhibitor superfamily protein [Artemisia annua]
CHR00049642	5.30966	11.6129	-1.12757	down	0.00314649	0.0197086	GO:0030599|pectinesterase activity; GO:0045330|aspartyl esterase activity; GO:0046910|pectinesterase inhibitor activity	PWA84836.1 pectin methylesterase 2 [Artemisia annua]
CHR00090018	14.3742	29.6143	-1.0423	down	3.82622e-05	0.000664033	GO:0030599|pectinesterase activity; GO:0045330|aspartyl esterase activity; GO:0046910|pectinesterase inhibitor activity	PWA40934.1 pectinesterase inhibitor domain-containing protein [Artemisia annua]
CHR00007443	6.08893	0.51241	3.5453	up	0.0016436	0.0120157	GO:0030599|pectinesterase activity; GO:0045330|aspartyl esterase activity	PWA55089.1 pectinesterase 2 [Artemisia annua]
CHR00007160	8193.1	2292.45	1.83751	up	7.07137e-05	0.00106754	GO:0004857|enzyme inhibitor activity; GO:0046910|pectinesterase inhibitor activity	PWA83482.1 pectinesterase inhibitor domain-containing protein [Artemisia annua]
CHR00007163	649.166	202.851	1.67812	up	0.000137181	0.00176326	GO:0004857|enzyme inhibitor activity; GO:0046910|pectinesterase inhibitor activity	PWA83482.1 pectinesterase inhibitor domain-containing protein [Artemisia annua]
CHR00092708	145.248	66.1954	1.13359	up	1.30958e-05	0.000289709	GO:0004857|enzyme inhibitor activity	PWA51203.1 Pectinesterase inhibitor [Artemisia annua]
Polygalacturonase
CHR00063931	0.0303871	16.0282	-8.6334	down	6.89279e-05	0.00105119	GO:0004650|polygalacturonase activity	PWA41339.1 glycoside hydrolase, family 28, Pectin lyase fold/virulence factor [Artemisia annua]
CHR00034461	0	1.19169	-6.90892	down	2.44562e-05	0.000469466	GO:0004650|polygalacturonase activity	PWA87702.1 pectin lyase-like superfamily protein [Artemisia annua]
CHR00092858	9.28866	149.721	-4.0092	down	0.00317818	0.0198742	GO:0004650|polygalacturonase activity	PWA73624.1 glycoside hydrolase, family 28, Pectin lyase fold/virulence factor [Artemisia annua]
CHR00033834	11.69	88.3313	-2.91658	down	5.02417e-07	2.25311e-05	GO:0004650|polygalacturonase activity	PWA53620.1 pectin lyase-like superfamily protein [Artemisia annua]
CHR00036369	1.85523	7.10814	-1.93214	down	0.000952221	0.0078355	GO:0004650|polygalacturonase activity	PWA95040.1 Glycoside hydrolase, family 28 [Artemisia annua]
Pectate lyase
CHR00061182	0	0.948474	-6.58267	down	0.00237821	0.0159396	GO:0030570|pectate lyase activity; GO:0046872|metal ion binding	PWA65676.1 pectin lyase-like superfamily protein [Artemisia annua]
CHR00006571	0.997891	61.6497	-5.93492	down	0.000792609	0.00681288	GO:0030570|pectate lyase activity; GO:0046872|metal ion binding	PWA89210.1 pectin lyase-like superfamily protein [Artemisia annua]
CHR00018538	2.91377	23.4527	-3.00447	down	0.000117514	0.00156373	GO:0030570|pectate lyase activity; GO:0046872|metal ion binding	XP_021994040.1 probable pectate lyase 8 [Helianthus annuus]
CHR00004779	18.1914	73.3602	-2.01114	down	2.47173e-05	0.000471394	GO:0030570|pectate lyase activity; GO:0046872|metal ion binding	XP_024985750.1 probable pectate lyase 8 [Cynara cardunculus var. scolymus]
CHR00054763	73.6226	268.978	-1.86912	down	0.00492686	0.0276478	GO:0030570|pectate lyase activity; GO:0046872|metal ion binding	PWA81526.1 pectin lyase-like superfamily protein [Artemisia annua]
CHR00087121	20.4344	73.4576	-1.8454	down	0.000693658	0.0061258	GO:0030570|pectate lyase activity; GO:0046872|metal ion binding	XP_022039670.1 probable pectate lyase 5 [Helianthus annuus]
CHR00040333	4.36524	14.7414	-1.75342	down	0.00398181	0.0234557	GO:0030570|pectate lyase activity; GO:0046872|metal ion binding	PWA61294.1 AmbAllergen [Artemisia annua]

## Sheet: Table S7
Table S7 List of TF-related DEGs.
ID	expression_Flower-CK	expression_Flower-SP	log2FC(Flower-CK/Flower-SP)	Up-or Down-Regulation (CK-F-vs-SP-F)	pvalue	padj	PlantTFDB_Family	gene_description
CHR00006462	0	30.121	-11.557	down	5.15875e-14	5.05902e-11	CO-like	ADE22249.1 somatic embryogenesis receptor-like kinase 1 [Ageratina adenophora]
CHR00090150	0	14.2027	-10.473	down	2.52402e-10	5.81139e-08	ZF-HD	PWA41910.1 Auxin responsive SAUR protein [Artemisia annua]
CHR00015146	0	10.4416	-10.0295	down	4.83848e-05	0.000799209	Nin-like	PWA90150.1 NIN-like protein [Artemisia annua]
CHR00080137	0	7.20246	-9.49435	down	1.34971e-07	7.82006e-06	bZIP	PWA45375.1 Cupin 1 [Artemisia annua]
CHR00090950	0	7.19013	-9.49188	down	1.06802e-09	1.74561e-07	NF-YB	PWA68358.1 FASCICLIN-like arabinogalactan protein 8 [Artemisia annua]
CHR00061218	0	5.36611	-9.07042	down	0.000162405	0.00199821	Trihelix	PWA62819.1 aspartic peptidase A1 family [Artemisia annua]
CHR00041790	0	4.91067	-8.94271	down	0.000632844	0.00570729	ERF	PWA82756.1 multi antimicrobial extrusion protein [Artemisia annua]
CHR00029274	0	4.27414	-8.74286	down	1.00216e-05	0.000234617	ZF-HD	PWA81279.1 SAUR-like auxin-responsive protein family [Artemisia annua]
CHR00063931	0.0302917	15.8988	-8.62513	down	6.88906e-05	0.00103937	NAC	PWA41339.1 glycoside hydrolase, family 28, Pectin lyase fold/virulence factor [Artemisia annua]
CHR00049806	0	3.78851	-8.56929	down	1.40156e-10	3.43616e-08	BES1	PWA91446.1 PMR5 N-terminal domain, PC-Esterase, Trichome birefringence-like family [Artemisia annua]
CHR00004551	0	3.29757	-8.36963	down	4.05129e-05	0.000694468	bHLH	PWA77304.1 myc-type, basic helix-loop-helix (bHLH) domain-containing protein [Artemisia annua]
CHR00061048	0.175618	58.4721	-8.29951	down	6.19194e-05	0.000961584	ERF	PWA75575.1 xyloglucan endotransglucosylase/hydrolase 8 [Artemisia annua]
CHR00018247	0	2.94174	-8.20542	down	4.71126e-07	2.12512e-05	MYB	AAQ63615.1 anthocyanidin 3-O-glucoside-6''-O-malonyltransferase [Chrysanthemum x morifolium]
CHR00052050	0.136044	40.2326	-8.10618	down	0.000645953	0.00579584	G2-like	PWA96736.1 glucose-methanol-choline (GMC) oxidoreductase family protein [Artemisia annua]
CHR00034811	0		-8.03496	down	2.31292e-05	0.000449973	MYB	PWA68370.1 transferase, Chloramphenicol acetyltransferase-like domain protein [Artemisia annua]
CHR00047972	0	2.54965	-7.9998	down	4.72723e-09	5.58784e-07	C2H2	XP_023769759.1 D-galacturonate reductase-like [Lactuca sativa]
CHR00017188	0	2.51138	-7.97807	down	1.96873e-06	6.62918e-05	MYB_related	PWA53889.1 nucleotide-diphospho-sugar transferase [Artemisia annua]
CHR00042060	0	2.32373	-7.86649	down	1.03926e-06	4.02553e-05	ERF	PWA90831.1 Glycoside hydrolase, catalytic domain-containing protein [Artemisia annua]
CHR00067213	0	2.24983	-7.82007	down	0.0101953	0.0476102	ZF-HD	PWA65924.1 protein RSI-1 [Artemisia annua]
CHR00062537	0	2.22202	-7.8022	down	2.33318e-06	7.55333e-05	NAC	PWA47367.1 heme peroxidase [Artemisia annua]
CHR00009193	0	2.04474	-7.68281	down	1.71445e-06	5.97306e-05	NF-YA	PWA52662.1 lipoxygenase 7 protein [Artemisia annua]
CHR00064625	0.0507133	12.44	-7.67992	down	0.000156093	0.00193826	GATA	PWA36026.1 Transcription factor, GATA [Artemisia annua]
CHR00051546	0	2.02096	-7.66602	down	0.000557385	0.0051784	FAR1	PWA43785.1 basic pathogenesis-related protein 1 [Artemisia annua]
CHR00030808	0	1.9853	-7.64046	down	4.36601e-08	3.2295e-06	MYB	PWA58896.1 SKP1/BTB/POZ domain, NPH3 domain protein [Artemisia annua]
CHR00003403	0	1.70544	-7.42243	down	3.12872e-07	1.54845e-05	G2-like	PWA61889.1 Glucose-methanol-choline oxidoreductase [Artemisia annua]
CHR00014984	0	1.67817	-7.39932	down	2.34267e-07	1.21626e-05	WRKY	PWA93457.1 NB-ARC domains-containing protein [Artemisia annua]
CHR00025176	0	1.62856	-7.35628	down	6.05857e-08	4.16482e-06	MYB_related	PWA96201.1 NPH3 domain-containing protein [Artemisia annua]
CHR00083483	0	1.44686	-7.18671	down	1.69149e-05	0.000346115	ERF	PWA97686.1 chlorophyll a-b binding protein [Artemisia annua]
CHR00052328	0.149345	22.3636	-7.1335	down	1.40769e-08	1.33594e-06	Trihelix	XP_022021407.1 14 kDa proline-rich protein DC2.15-like [Helianthus annuus]
CHR00037990	0.074089	11.3881	-7.08266	down	0.000111385	0.00149103	NF-YB	PWA68358.1 FASCICLIN-like arabinogalactan protein 8 [Artemisia annua]
CHR00043772	0	1.32684	-7.06268	down	4.34927e-06	0.000122903	bHLH	PWA63660.1 myc-type, basic helix-loop-helix (bHLH) domain-containing protein [Artemisia annua]
CHR00066687	0	1.32664	-7.06247	down	0.0073783	0.0372545	B3	PWA37684.1 DNA-binding pseudobarrel domain-containing protein [Artemisia annua]
CHR00036416	0	1.21558	-6.93732	down	0.000155012	0.00192695	CPP	PWA66216.1 hypothetical protein CTI12_AA309000 [Artemisia annua]
CHR00034461	0	1.18415	-6.89984	down	2.37842e-05	0.00045834	C2H2	PWA87702.1 pectin lyase-like superfamily protein [Artemisia annua]
CHR00045198	0	1.17558	-6.88945	down	8.82264e-05	0.0012573	LBD	PWA92261.1 LOB domain-containing protein [Artemisia annua]
CHR00055922	1.55779	176.631	-6.81594	down	0.000392821	0.00395442	Trihelix	PWA82707.1 hypothetical protein CTI12_AA176020 [Artemisia annua]
CHR00023562	0	1.11356	-6.81193	down	1.578e-06	5.65391e-05	bHLH	PWA94451.1 Armadillo [Artemisia annua]
CHR00062548	0	1.0921	-6.78412	down	0.000568275	0.00526664	bHLH	PWA88332.1 Calcium-transporting P-type ATPase, subfamily IIB [Artemisia annua]
CHR00049779	0	1.04748	-6.72449	down	1.97288e-06	6.62918e-05	HB-other	PWA54981.1 DnaJ domain-containing protein [Artemisia annua]
CHR00061070	0	1.02735	-6.69676	down	5.74719e-06	0.000153534	STAT	XP_024976280.1 LRR receptor-like serine/threonine-protein kinase [Cynara cardunculus var. scolymus]
CHR00010441	0	1.00939	-6.67156	down	7.28138e-05	0.00108495	NAC	PWA54271.1 taxane 10-beta-hydroxylase [Artemisia annua]
CHR00058034	0.513799	53.0155	-6.66153	down	2.37351e-06	7.65136e-05	ARF	PWA66062.1 HXXXD-type acyl-transferase family protein [Artemisia annua]
CHR00005130	0.0368287	4.59659	-6.62016	down	3.51033e-06	0.000103731	C2H2	PWA34412.1 B-S glucosidase 44 [Artemisia annua]
CHR00061182	0	0.941194	-6.57167	down	0.00231692	0.0156435	HD-ZIP	PWA65676.1 pectin lyase-like superfamily protein [Artemisia annua]
CHR00061060	0	0.909183	-6.52228	down	0.000182047	0.00218803	M-type_MADS	PWA36277.1 formin, FH2 domain-containing protein [Artemisia annua]
CHR00038953	0	0.907439	-6.51954	down	2.32252e-06	7.53622e-05	MYB_related	KFK34034.1 hypothetical protein AALP_AA5G093400 [Arabis alpina]
CHR00082498	0	0.809701	-6.35703	down	0.00482112	0.0272415	MYB_related	XP_023729646.1 cyclin-D3-2-like [Lactuca sativa]
CHR00057269	0.848074	67.4619	-6.29704	down	8.30797e-05	0.00120418	NAC	PWA37630.1 Plant peroxidase [Artemisia annua]
CHR00025716	1.2071	94.7072	-6.28211	down	8.4382e-06	0.00020639	ERF	PWA72034.1 integrase-type DNA-binding superfamily protein [Artemisia annua]
CHR00029275	0.225795	18.121	-6.26478	down	2.81362e-11	9.23909e-09	ZF-HD	PWA81279.1 SAUR-like auxin-responsive protein family [Artemisia annua]
CHR00057757	0	0.755105	-6.25759	down	1.23078e-05	0.000275708	GRAS	PWA68009.1 (-)-germacrene D synthase [Artemisia annua]
CHR00056703	0	0.699959	-6.14966	down	0.000432135	0.00423754	bHLH	PWA72974.1 hypothetical protein CTI12_AA266520 [Artemisia annua]
CHR00063701	0.368933	26.2479	-6.11467	down	5.52929e-13	3.48428e-10	bZIP	PWA69675.1 Basic-leucine zipper domain-containing protein [Artemisia annua]
CHR00018110	0.036343	2.98592	-6.01451	down	5.11998e-06	0.000141215	MIKC_MADS	PWA60347.1 GDP-fucose protein O-fucosyltransferase [Artemisia annua]
CHR00015145	0.110506	7.50927	-5.96341	down	8.71129e-05	0.0012468	Nin-like	ALF46618.1 NIN-like protein, partial [Chrysanthemum x morifolium]
CHR00035877	0.334093	21.3384	-5.95518	down	1.10053e-10	2.82911e-08	C2H2	PWA53173.1 X8 domain-containing protein [Artemisia annua]
CHR00006571	0.981741	61.3707	-5.95168	down	0.000790459	0.00679759	AP2	PWA89210.1 pectin lyase-like superfamily protein [Artemisia annua]
CHR00033495	0.122032	7.66821	-5.86182	down	3.04169e-07	1.51103e-05	Trihelix	PWA72749.1 hypothetical protein CTI12_AA085440 [Artemisia annua]
CHR00055442	0.038035	2.71029	-5.82353	down	1.80912e-06	6.20492e-05	WOX	PWA46632.1 Leucine-rich repeat-containing protein [Artemisia annua]
CHR00027307	0.101427	6.13399	-5.78501	down	2.06799e-05	0.000410467	Trihelix	PWA49430.1 Pectinesterase inhibitor [Artemisia annua]
CHR00083194	0	0.487093	-5.63544	down	0.00143015	0.0108157	EIL	PWA75391.1 tetratricopeptide-like helical domain-containing protein [Artemisia annua]
CHR00028884	0	0.486191	-5.63282	down	0.000405257	0.00404777	HD-ZIP	APR73321.1 homeobox protein 6 [Artemisia annua]
CHR00057132	0.0611015	3.4664	-5.61157	down	2.91334e-06	8.95929e-05	ERF	PWA84912.1 P-glycoprotein 13 [Artemisia annua]
CHR00013537	0.200535	9.93353	-5.56163	down	7.30416e-08	4.7759e-06	Trihelix	PWA49734.1 hypothetical protein CTI12_AA477750 [Artemisia annua]
CHR00003804	0	0.458109	-5.54877	down	1.47638e-05	0.000314494	WRKY	PWA95598.1 protein kinase-like domain-containing protein [Artemisia annua]
CHR00012807	0.308233	14.4689	-5.50772	down	0.000596827	0.00547014	bHLH	PWA95778.1 NAD(P)-binding domain-containing protein [Artemisia annua]
CHR00052705	0.0227562	1.4648	-5.49261	down	0.000106562	0.00145142	C3H	PWA93985.1 major facilitator superfamily protein [Artemisia annua]
CHR00056883	0	0.438577	-5.48729	down	0.00362599	0.0220964	ERF	OTG30768.1 putative protein kinase-like domain-containing protein [Helianthus annuus]
CHR00087215	0.277761	12.4006	-5.43056	down	3.01894e-08	2.42965e-06	WRKY	PWA61217.1 AMP-dependent synthetase/ligase [Artemisia annua]
CHR00068016	0.0184982	1.20535	-5.41436	down	0.000131879	0.00169345	ERF	XP_024992050.1 probable inactive receptor kinase At4g23740 [Cynara cardunculus var. scolymus]
CHR00088964	0.217675	8.75339	-5.26644	down	0.00574847	0.0309905	TALE	PWA89621.1 knotted-1-like protein 1 [Artemisia annua]
CHR00085545	0.058903	2.62017	-5.25444	down	0.00339502	0.021008	FAR1	PWA48178.1 Lipase, GDSL [Artemisia annua]
CHR00023492	0.10206	4.14992	-5.21422	down	0.00322539	0.0201657	ERF	PWA84912.1 P-glycoprotein 13 [Artemisia annua]
CHR00079784	0.190483	7.42802	-5.21337	down	2.29726e-07	1.19983e-05	STAT	PWA39666.1 EF-hand domain pair, Serine/threonine protein kinase, striated muscle-specific [Artemisia annua]
CHR00055762	0.563119	20.8445	-5.18538	down	0.00470031	0.02673	NAC	PWA74272.1 putative pectinesterase/pectinesterase inhibitor 51 [Artemisia annua]
CHR00079459	0.0254939	1.24338	-5.14211	down	9.75882e-05	0.00135925	TCP	PWA57520.1 ACT domain-containing protein [Artemisia annua]
CHR00081714	0	0.339636	-5.12778	down	0.00118552	0.00933002	C3H	PWA74046.1 recBCD enzyme subunit RecB, P-loop containing nucleoside triphosphate hydrolase [Artemisia annua]
CHR00093479	0.161795	5.97801	-5.12331	down	0.000124783	0.00162598	CPP	PWA43563.1 Acyl carrier protein (ACP) [Artemisia annua]
CHR00017230	0.343601	12.2258	-5.11284	down	4.45335e-07	2.02605e-05	GeBP	PWA90631.1 histone H2AX [Artemisia annua]
CHR00087032	0.423365	14.9723	-5.11153	down	9.2577e-09	9.60449e-07	M-type_MADS	PWA80213.1 ATP binding cassette subfamily B19 [Artemisia annua]
CHR00027761	0.0926213	3.50456	-5.09794	down	2.51954e-07	1.29539e-05	BBR-BPC	PWA40523.1 Major facilitator superfamily domain, general substrate transporter [Artemisia annua]
CHR00021728	0.0404696	1.70689	-5.08823	down	0.00024155	0.00271467	C2H2	PWA34412.1 B-S glucosidase 44 [Artemisia annua]
CHR00033598	0.0521065	2.02329	-5.03293	down	9.38042e-05	0.00131649	YABBY	PWA35958.1 High mobility group (HMG) box domain-containing protein [Artemisia annua]
CHR00078440	0.0600214	2.25236	-5.01389	down	3.42559e-05	0.000606708	MYB	XP_021992314.1 probable (S)-N-methylcoclaurine 3'-hydroxylase isozyme 2 [Helianthus annuus]
CHR00045750	0.599863	19.6563	-5.0111	down	2.4528e-10	5.69694e-08	B3	PWA47347.1 hypothetical protein CTI12_AA500150 [Artemisia annua]
CHR00076613	0.104982	3.64456	-4.99022	down	0.000168122	0.00204856	AP2	PWA62036.1 ARIA-interacting double AP2 domain protein [Artemisia annua]
CHR00078578	0.0966756	3.36771	-4.98475	down	6.84009e-05	0.00103433	FAR1	PWA48178.1 Lipase, GDSL [Artemisia annua]
CHR00066321	0.0556604	2.06384	-4.98113	down	0.000198812	0.00234379	FAR1	PWA90077.1 UDP-glucose 4-epimerase GalE, Nucleotide sugar epimerase [Artemisia annua]
CHR00073579	0.163952	5.37969	-4.95344	down	6.18539e-09	6.88138e-07	NF-YB	PWA89759.1 ankyrin-like protein [Artemisia annua]
CHR00024249	0.394731	12.1596	-4.91017	down	0.006082	0.0323567	DBB	PWA62062.1 hypothetical protein CTI12_AA367320 [Artemisia annua]
CHR00080484	0.0402977	1.4863	-4.89476	down	2.75161e-05	0.000510562	bHLH	PWA56265.1 jacalin-like lectin domain-containing protein [Artemisia annua]
CHR00077901	0.0306751	1.17731	-4.86741	down	0.0001211	0.00159131	ARF	PWA43907.1 3-oxoacyl-[acyl-carrier-protein] synthase 2 [Artemisia annua]
CHR00001676	0.0997226	3.18567	-4.86418	down	0.000113405	0.00151196	MYB	PWA56558.1 chemocyanin [Artemisia annua]
CHR00048792	0.283945	8.36077	-4.83174	down	9.55202e-07	3.80328e-05	ERF	PWA53046.1 molecular chaperone regulator BAG-1, Ubiquitin-related domain protein [Artemisia annua]
CHR00032284	0.609272	17.5789	-4.82795	down	4.76699e-07	2.1466e-05	C3H	PWA36274.1 peptidase S10, serine carboxypeptidase, Alpha/Beta hydrolase fold protein [Artemisia annua]
CHR00048668	0.170731	5.10984	-4.82418	down	1.12982e-09	1.81305e-07	HSF	PWA69625.1 PPM-type phosphatase domain, Protein phosphatase 2C family [Artemisia annua]
CHR00073697	0.971115	26.9902	-4.7824	down	0.00019927	0.0023471	WRKY	PWA61217.1 AMP-dependent synthetase/ligase [Artemisia annua]
CHR00092805	0.310696	8.75367	-4.77225	down	0.0101791	0.0475599	ERF	XP_023766980.1 mitochondrial uncoupling protein 5-like [Lactuca sativa]
CHR00027263	0.131916	3.84118	-4.76218	down	0.000217301	0.00250597	MYB	PWA56558.1 chemocyanin [Artemisia annua]
CHR00074096	0.314258	8.74812	-4.75541	down	1.32181e-06	4.9018e-05	AP2	PWA62036.1 ARIA-interacting double AP2 domain protein [Artemisia annua]
CHR00023007	0.190941	5.40096	-4.75104	down	1.32678e-05	0.000291781	CPP	PWA66216.1 hypothetical protein CTI12_AA309000 [Artemisia annua]
CHR00011648	0.116057	3.38136	-4.74971	down	6.41684e-08	4.3014e-06	TALE	PWA76380.1 Homeobox KN domain-containing protein [Artemisia annua]
CHR00032697	0.126799	3.59934	-4.72161	down	1.66175e-05	0.000340819	NAC	PWA96647.1 Protein kinase, catalytic domain-containing protein [Artemisia annua]
CHR00051889	0.0768125	2.26466	-4.71161	down	7.94768e-05	0.00116264	MYB_related	PWA78007.1 peptidase S10, serine carboxypeptidase, Alpha/Beta hydrolase fold protein [Artemisia annua]
CHR00069217	0.703814	18.6173	-4.70572	down	2.87902e-10	6.30006e-08	B3	PWA47347.1 hypothetical protein CTI12_AA500150 [Artemisia annua]
CHR00068306	0.125239	3.50153	-4.69852	down	3.61082e-06	0.000105877	MYB	XP_021992314.1 probable (S)-N-methylcoclaurine 3'-hydroxylase isozyme 2 [Helianthus annuus]
CHR00067904	0	0.248317	-4.69107	down	0.00173648	0.0125078	bHLH	PWA41537.1 protein kinase-like domain-containing protein [Artemisia annua]
CHR00063266	0.881265	22.9124	-4.68476	down	0.00588887	0.0315958	B3	PWA57641.1 cytochrome P450 [Artemisia annua]
CHR00060846	0.187172	4.82232	-4.61519	down	0.000712325	0.0062557	NAC	PWA47367.1 heme peroxidase [Artemisia annua]
CHR00081223	0.170717	4.31217	-4.57995	down	2.60834e-07	1.33327e-05	bHLH	PWA27984.1 psbP-like protein 2 [Artemisia annua]
CHR00022482	3.24607	76.8973	-4.56192	down	0.000708846	0.0062354	MYB_related	PWA98759.1 xyloglucan endotransglucosylase/hydrolase 9 [Artemisia annua]
CHR00009194	0.121715	3.03424	-4.53059	down	1.06882e-07	6.49087e-06	NF-YA	PWA52662.1 lipoxygenase 7 protein [Artemisia annua]
CHR00051423	0.0410622	1.1364	-4.48871	down	1.52484e-05	0.000320689	bZIP	PWA38914.1 hypothetical protein CTI12_AA577080 [Artemisia annua]
CHR00072767	1.46365	32.7772	-4.47566	down	0.000148905	0.00186593	C2H2	PWA37798.1 glycosyl hydrolase family protein [Artemisia annua]
CHR00048599	0.100254	2.43892	-4.47324	down	2.06796e-05	0.000410467	bHLH	PWA53960.1 R-linalool synthase QH5, chloroplastic [Artemisia annua]
CHR00006210	19.533	424.859	-4.4423	down	2.39575e-05	0.000461008	Trihelix	KVI04918.1 Actin/actin-like conserved site-containing protein [Cynara cardunculus var. scolymus]
CHR00070607	0.778324	17.0614	-4.43665	down	8.66383e-16	1.63858e-12	NAC	XP_024987675.1 probable xyloglucan endotransglucosylase/hydrolase protein 28 [Cynara cardunculus var. scolymus]
CHR00087365	0.45159	9.91102	-4.4258	down	5.37362e-05	0.000863366	bHLH	PWA89387.1 SAUR-like auxin-responsive protein family [Artemisia annua]
CHR00014215	0.0282524	0.808023	-4.41852	down	4.16766e-05	0.000709199	STAT	PWA87460.1 Leucine-rich repeat-containing protein [Artemisia annua]
CHR00016923	0.0892808	2.06378	-4.38461	down	1.26015e-05	0.000280388	HB-PHD	PWA80521.1 Lipase, GDSL [Artemisia annua]
CHR00083914	0.169788	3.72878	-4.3782	down	0.000201647	0.00236562	CPP	PWA44516.1 hypothetical protein CTI12_AA522390 [Artemisia annua]
CHR00035558	0.182041	3.93121	-4.35915	down	3.47326e-07	1.66002e-05	MYB	PWA76921.1 cytochrome P450 [Artemisia annua]
CHR00035946	0.086409	1.94523	-4.34203	down	3.419e-05	0.000605946	Trihelix	PWA69011.1 aspartic peptidase A1 family [Artemisia annua]
CHR00032282	0.155941	3.33434	-4.33298	down	7.58866e-06	0.000190638	C2H2	PWA81900.1 glycoside hydrolase family 3 C-terminal domain-containing protein [Artemisia annua]
CHR00045310	0.0521065	1.21411	-4.30084	down	0.000608029	0.00555531	Trihelix	PWA99390.1 F-box domain, Tubby domain-containing protein [Artemisia annua]
CHR00091821	0.182952	3.73671	-4.27931	down	1.21789e-07	7.18337e-06	ERF	PWA50039.1 nodulin MtN21 /EamA-like transporter family protein [Artemisia annua]
CHR00040408	3.36356	65.4195	-4.2776	down	0.000116977	0.00154866	NAC	PWA86999.1 xyloglucan endotransglucosylase/hydrolase 5 [Artemisia annua]
CHR00003419	0.0390263	0.932153	-4.26433	down	0.000285435	0.00308353	SBP	PWA87663.1 ternary complex factor MIP1, leucine-zipper [Artemisia annua]
CHR00007765	0.044384	1.01955	-4.24269	down	0.000494434	0.00469908	SRS	PWA68361.1 SHI-related sequence 5 [Artemisia annua]
CHR00014968	0	0.178438	-4.23602	down	0.0011204	0.00891672	MYB_related	PWA78808.1 AAA+ ATPase domain-containing protein [Artemisia annua]
CHR00017526	0.243285	4.7406	-4.22928	down	2.69143e-06	8.39917e-05	MYB_related	PWA66226.1 hypothetical protein CTI12_AA329330 [Artemisia annua]
CHR00075690	0.164148	3.16553	-4.18862	down	1.8047e-07	9.89332e-06	SBP	PWA73235.1 squamosa promoter-binding-like protein [Artemisia annua]
CHR00046095	0.0338622	0.788769	-4.18673	down	0.000191094	0.00226896	WRKY	PWA97188.1 protein kinase-like domain-containing protein [Artemisia annua]
CHR00040461	0.775634	14.2311	-4.18006	down	1.56325e-09	2.36524e-07	bZIP	PWA72927.1 cupredoxin superfamily protein [Artemisia annua]
CHR00018994	3.14912	56.9825	-4.17318	down	0.00157655	0.0116311	NF-YB	PWA97240.1 FASCICLIN-like arabinogalactan 1 [Artemisia annua]
CHR00005119	0.161039	3.03158	-4.15243	down	0.000476834	0.00457129	MYB_related	XP_021977914.1 cell division control protein 6 homolog B-like [Helianthus annuus]
CHR00024741	0.116956	2.24592	-4.15132	down	0.000219565	0.00252548	LBD	XP_023756896.1 uncharacterized protein LOC111905432 [Lactuca sativa]
CHR00073624	0.159119	2.98911	-4.14842	down	0.000659609	0.0058825	MYB_related	PWA71888.1 nucleotide-diphospho-sugar transferase [Artemisia annua]
CHR00022076	0.119038	2.25363	-4.13277	down	0.00110237	0.00880761	ERF	PWA79997.1 PPPDE putative peptidase domain-containing protein [Artemisia annua]
CHR00069147	0.218847	3.98811	-4.12686	down	0.00320594	0.0200584	G2-like	PWA97366.1 cytochrome P450 82A2 [Artemisia annua]
CHR00029326	0.275902	4.9519	-4.1173	down	5.87305e-05	0.000926738	B3	XP_022016816.1 pyrophosphate-energized vacuolar membrane proton pump-like [Helianthus annuus]
CHR00002403	0.208101	3.75126	-4.10815	down	0.000153093	0.00190757	MYB	PWA95842.1 cytochrome P450 [Artemisia annua]
CHR00025789	0.169946	3.08202	-4.10292	down	0.000608783	0.00555649	CAMTA	PWA83125.1 PPM-type phosphatase domain, Protein phosphatase 2C family [Artemisia annua]
CHR00060084	0.0582995	1.14396	-4.07858	down	0.000462923	0.00445882	MYB_related	XP_024981292.1 BTB/POZ domain-containing protein At5g48800-like [Cynara cardunculus var. scolymus]
CHR00067948	0.375777	6.45203	-4.06615	down	1.24343e-05	0.000278307	LBD	PWA91155.1 leucine-rich repeat protein kinase family protein [Artemisia annua]
CHR00051243	5.01621	82.8697	-4.04348	down	0.00039809	0.00399418	NAC	XP_023761984.1 pectinesterase-like [Lactuca sativa]
CHR00057042	0.0344225	0.720764	-4.04004	down	0.00529318	0.0291681	CPP	PWA75796.1 hypothetical protein CTI12_AA238560 [Artemisia annua]
CHR00014057	1.74466	28.4934	-4.02187	down	0.00767292	0.0383545	M-type_MADS	PWA92085.1 6-phosphogluconate dehydrogenase family protein [Artemisia annua]
CHR00081330	0.175053	2.9777	-4.01302	down	0.00035243	0.00364803	MYB	PWA41095.1 Protein EXORDIUM [Artemisia annua]
CHR00092858	9.24885	148.847	-4.00695	down	0.00318639	0.019969	NAC	PWA73624.1 glycoside hydrolase, family 28, Pectin lyase fold/virulence factor [Artemisia annua]
CHR00047219	1.5037	24.1077	-3.99394	down	1.97169e-15	2.92929e-12	MYB_related	PWA47800.1 hypothetical protein CTI12_AA496220 [Artemisia annua]
CHR00026084	38.6785	615.262	-3.99125	down	0.00589384	0.0316097	B3	PWA70027.1 hypothetical protein CTI12_AA291480 [Artemisia annua]
CHR00053168	0.044533	0.856858	-3.99059	down	0.00544959	0.0297883	S1Fa-like	PWA61880.1 leucine-rich repeat protein kinase family protein [Artemisia annua]
CHR00027377	0.412049	6.66016	-3.98224	down	4.42526e-09	5.39964e-07	S1Fa-like	PWA60441.1 Leucine-rich repeat-containing protein [Artemisia annua]
CHR00055733	0.274882	4.47138	-3.97551	down	0.000712097	0.0062557	G2-like	PWA64826.1 Major facilitator superfamily domain, general substrate transporter [Artemisia annua]
CHR00080928	0.107056	1.81692	-3.96414	down	0.00115959	0.00916252	HB-PHD	PWA68140.1 SGNH hydrolase-type esterase domain-containing protein [Artemisia annua]
CHR00070242	0.246204	3.9458	-3.9486	down	6.70735e-05	0.00101892	ERF	PWA56317.1 Aminotransferase class-III [Artemisia annua]
CHR00006576	1.08343	16.402	-3.90783	down	0.00564539	0.0305859	NAC	PWA63748.1 peroxidase superfamily protein [Artemisia annua]
CHR00011407	0.0768794	1.26995	-3.88093	down	0.00202106	0.0140751	HB-other	PWA96760.1 glucose-6-phosphate/phosphate translocator 2 [Artemisia annua]
CHR00008407	1.39721	20.546	-3.86865	down	1.97211e-06	6.62918e-05	GRAS	PWA75109.1 major facilitator, sugar transporter-like, Major facilitator superfamily domain protein [Artemisia annua]
CHR00051957	0.0429113	0.762286	-3.86749	down	0.00308959	0.0195148	Trihelix	PWA60313.1 Aspartic peptidase [Artemisia annua]
CHR00024742	0.169953	2.61318	-3.86562	down	0.00112466	0.00894523	S1Fa-like	XP_021996667.1 probable inactive receptor kinase At2g26730 [Helianthus annuus]
CHR00034448	0.0870701	1.39509	-3.85549	down	0.000453422	0.00438485	bHLH	PWA72461.1 cascarilladiene synthase [Artemisia annua]
CHR00069980	0.0306754	0.577193	-3.85161	down	0.0107538	0.0494956	HD-ZIP	XP_021992726.1 protein DETOXIFICATION 54-like [Helianthus annuus]
CHR00007770	0.11702	1.78369	-3.8198	down	0.00132463	0.010183	G2-like	PWA72691.1 RNA-binding (RRM/RBD/RNP motifs) family protein [Artemisia annua]
CHR00021746	0.451206	6.48182	-3.81514	down	7.48217e-06	0.000189039	bZIP	PWA72927.1 cupredoxin superfamily protein [Artemisia annua]
CHR00072821	0.277559	4.01412	-3.80675	down	0.000217166	0.0025055	C2H2	PWA81900.1 glycoside hydrolase family 3 C-terminal domain-containing protein [Artemisia annua]
CHR00045060	0.0180693	0.382048	-3.80396	down	0.00148371	0.0111284	MYB_related	XP_023732619.1 G-type lectin S-receptor-like serine/threonine-protein kinase At1g67520 [Lactuca sativa]
CHR00068859	0.0831876	1.28569	-3.79744	down	0.0008348	0.00709138	MYB	PWA67760.1 cytochrome P450 [Artemisia annua]
CHR00075542	4.84506	67.3183	-3.79365	down	1.36524e-21	7.22978e-18	B3	PWA45365.1 Plant disease resistance response protein [Artemisia annua]
CHR00010164	0.0828243	1.27457	-3.79064	down	0.00173193	0.0124852	NAC	PWA94958.1 bifunctional polymyxin resistance protein, ArnA [Artemisia annua]
CHR00060721	0.578851	8.09374	-3.78261	down	1.69906e-07	9.41167e-06	bHLH	XP_024960109.1 phosphatidylinositol/phosphatidylcholine transfer protein SFH3-like [Cynara cardunculus var. scolymus]
CHR00072108	0.0304486	0.54366	-3.77484	down	0.00345159	0.0212637	M-type_MADS	PWA98523.1 ABC transporter Tap-like, P-loop containing nucleoside triphosphate hydrolase [Artemisia annua]
CHR00011415	0.0230179	0.440907	-3.77151	down	0.00139279	0.0105972	C2H2	PWA90523.1 D-galactoside/L-rhamnose binding SUEL lectin domain-containing protein [Artemisia annua]
CHR00059565	0.0926115	1.37569	-3.75534	down	0.00469794	0.026728	GRF	PWA85344.1 WRC domain, Glutamine-Leucine-Glutamine, QLQ, Growth-regulating factor [Artemisia annua]
CHR00080197	0.0735149	1.10631	-3.74056	down	0.000176616	0.00213386	STAT	PWA67501.1 leucine-rich repeat protein kinase family protein [Artemisia annua]
CHR00076235	1.77705	23.8757	-3.74049	down	4.59658e-05	0.000766908	MYB_related	PWA48581.1 Polyketide cyclase/dehydrase [Artemisia annua]
CHR00092359	0.596034	8.06152	-3.73537	down	2.6882e-08	2.19009e-06	C2H2	XP_024983602.1 uncharacterized protein LOC112519623 [Cynara cardunculus var. scolymus]
CHR00035162	0.307435	4.21285	-3.73369	down	3.14475e-05	0.00056567	MYB	PWA87073.1 L-ascorbate oxidase [Artemisia annua]
CHR00053366	69.846	923.988	-3.72543	down	1.0819e-24	7.16162e-21	Trihelix	PWA71437.1 Bifunctional inhibitor/plant lipid transfer protein/seed storage helical domain-containing protein [Artemisia annua]
CHR00065515	0.389728	5.27146	-3.72385	down	0.0044747	0.0257904	E2F/DP	PWA64444.1 purple acid phosphatase 17 [Artemisia annua]
CHR00051826	0.418714	5.63987	-3.72013	down	0.00197209	0.0138067	C2H2	PWA34412.1 B-S glucosidase 44 [Artemisia annua]
CHR00069009	0.486696	6.48996	-3.70999	down	0.000279065	0.00303578	TCP	PWA64910.1 IQ motif, EF-hand binding site [Artemisia annua]
CHR00069148	1.35123	17.7472	-3.70542	down	0.00442826	0.0255929	G2-like	PWA97366.1 cytochrome P450 82A2 [Artemisia annua]
CHR00071702	0.508482	6.72743	-3.69983	down	1.50301e-05	0.000317866	G2-like	PWA60510.1 hypothetical protein CTI12_AA359020 [Artemisia annua]
CHR00063754	0.0846731	1.21713	-3.69619	down	0.0100845	0.0472177	GATA	OTF93612.1 putative heat shock protein 70 family [Helianthus annuus]
CHR00045976	5.33866	69.1185	-3.69203	down	1.76149e-08	1.58104e-06	bHLH	PWA37503.1 Myc-type, basic helix-loop-helix (bHLH) domain-containing protein [Artemisia annua]
CHR00019724	0.125453	1.73953	-3.6911	down	0.000622808	0.00565332	ERF	PWA86486.1 leucine-rich repeat transmembrane protein kinase family protein [Artemisia annua]
CHR00092822	1.60408	20.7704	-3.68644	down	7.57854e-07	3.17006e-05	LBD	PWA91155.1 leucine-rich repeat protein kinase family protein [Artemisia annua]
CHR00049569	0.438775	5.73947	-3.67937	down	0.00148404	0.0111284	MYB_related	PWA45514.1 hypothetical protein CTI12_AA517160 [Artemisia annua]
CHR00044563	1.08834	13.8978	-3.6625	down	1.12839e-05	0.000258456	HSF	PWA45085.1 FAS1 domain-containing protein [Artemisia annua]
CHR00056095	0.107875	1.48147	-3.6614	down	4.05224e-05	0.000694468	MYB_related	PWA82798.1 NADP-malic enzyme 3 [Artemisia annua]
CHR00014242	0.13794	1.85686	-3.65753	down	0.00305883	0.0193667	NAC	PWA46575.1 hypothetical protein CTI12_AA507440 [Artemisia annua]
CHR00087889	0.0619829	0.891683	-3.64689	down	0.00557931	0.0303345	MYB	PWA43034.1 transcription repressor MYB4 [Artemisia annua]
CHR00001308	1.15616	14.256	-3.61274	down	5.70365e-09	6.3992e-07	Trihelix	PWA76823.1 Pectinesterase, active site-containing protein [Artemisia annua]
CHR00040620	0.104291	1.38495	-3.60943	down	0.000419799	0.0041553	C3H	PWA99934.1 SPX domain-containing membrane protein [Artemisia annua]
CHR00069571	0.0954703	1.26624	-3.59699	down	0.00831788	0.0407325	M-type_MADS	PWA62167.1 DNAse I-like superfamily protein [Artemisia annua]
CHR00088542	0.304687	3.78299	-3.59134	down	0.00470937	0.0267643	G2-like	PWA70134.1 cytochrome P450 [Artemisia annua]
CHR00058779	0.358998	4.38811	-3.5752	down	0.00382661	0.0230158	SBP	XP_024988508.1 squamosa promoter-binding protein 1-like [Cynara cardunculus var. scolymus]
CHR00024012	0.0413068	0.601508	-3.57515	down	0.00521021	0.0288189	MYB	PWA65757.1 Pentatricopeptide repeat-containing protein [Artemisia annua]
CHR00065466	5.76459	68.3088	-3.56449	down	0.00188227	0.0133236	bZIP	PWA63229.1 glycosyl hydrolase superfamily protein [Artemisia annua]
CHR00076443	0.140975	1.76773	-3.55765	down	6.36171e-06	0.000166448	MIKC_MADS	PWA59738.1 EEIG1/EHBP1 N-terminal domain-containing protein [Artemisia annua]
CHR00018932	0.158512	1.96798	-3.5531	down	3.37297e-05	0.000600198	bHLH	PWA54315.1 sieve element occlusion [Artemisia annua]
CHR00068935	0.0435859	0.617864	-3.55053	down	0.00203487	0.0141638	FAR1	XP_024962267.1 wall-associated receptor kinase 2-like [Cynara cardunculus var. scolymus]
CHR00072598	0.391434	4.64859	-3.53666	down	0.000138329	0.00176175	C2H2	KVI00032.1 C2 calcium-dependent membrane targeting [Cynara cardunculus var. scolymus]
CHR00073486	1.74784	20.2968	-3.53009	down	2.27829e-06	7.47517e-05	S1Fa-like	PWA69443.1 leucine-rich receptor-like protein kinase family protein [Artemisia annua]
CHR00087799	0.192448	2.32141	-3.52559	down	0.0069722	0.0357782	G2-like	PWA88537.1 zinc finger, RING/FYVE/PHD-type [Artemisia annua]
CHR00084273	0.277495	3.27355	-3.51364	down	0.00272803	0.0177564	ERF	XP_023772601.1 MDIS1-interacting receptor like kinase 2-like [Lactuca sativa]
CHR00028444	0.0546617	0.726279	-3.50927	down	0.00636371	0.0334057	FAR1	PWA94819.1 pentatricopeptide repeat-containing protein (mitochondrion) [Artemisia annua]
CHR00068571	0.164807	1.9727	-3.50363	down	1.02725e-06	3.99993e-05	BES1	PWA69346.1 hypothetical protein CTI12_AA299130 [Artemisia annua]
CHR00005913	3.50404	39.814	-3.50243	down	0.00734138	0.0371247	MYB_related	ALD84252.1 MIXTA1 transcription factor [Artemisia annua]
CHR00067226	0.551626	6.3161	-3.49364	down	0.000241747	0.00271573	ERF	PWA85114.1 Chlorophyll A-B binding protein [Artemisia annua]
CHR00008388	2.52479	28.0591	-3.46905	down	0.000386597	0.00391315	bHLH	PWA98959.1 DnaJ domain-containing protein [Artemisia annua]
CHR00083460	0.419392	4.74065	-3.46776	down	0.00056057	0.00520123	Trihelix	BAL14664.1 actin [Chrysanthemum seticuspe f. boreale]
CHR00074951	1.16102	12.9285	-3.46583	down	6.13712e-11	1.71051e-08	S1Fa-like	PWA74586.1 receptor-like kinase 1 [Artemisia annua]
CHR00019132	0.0531779	0.687925	-3.46558	down	0.00570726	0.0308339	E2F/DP	XP_021992314.1 probable (S)-N-methylcoclaurine 3'-hydroxylase isozyme 2 [Helianthus annuus]
CHR00070193	0.0819889	1.00024	-3.45709	down	0.00619668	0.0327861	GRAS	PWA55939.1 nodulin MtN21 /EamA-like transporter family protein [Artemisia annua]
CHR00058408	0.0654429	0.816081	-3.45282	down	0.000520157	0.00488221	Nin-like	PWA55478.1 tetratricopeptide repeat (TPR)-like superfamily protein [Artemisia annua]
CHR00081943	0.54099	6.00668	-3.44887	down	9.11638e-09	9.56616e-07	Trihelix	PWA41080.1 rho GTPase activating protein with PAK-box/P21-Rho-binding domain-containing protein [Artemisia annua]
CHR00034556	0.776397	8.42945	-3.42382	down	3.39928e-05	0.000603823	C3H	PWA66503.1 PAZ domain-containing protein [Artemisia annua]
CHR00061222	0.93894	10.1146	-3.4154	down	1.51882e-05	0.000319932	GeBP	PWA84448.1 cytochrome P450 [Artemisia annua]
CHR00033845	1.69259	18.118	-3.41242	down	1.12338e-14	1.41642e-11	NF-YC	PWA88644.1 seven transmembrane MLO family protein [Artemisia annua]
CHR00050617	0.869136	9.2438	-3.39589	down	0.00207779	0.0143655	C2H2	PWA99178.1 Zinc finger, C2H2 [Artemisia annua]
CHR00091418	0.119656	1.3514	-3.39234	down	0.00116597	0.00919925	GRAS	XP_022006334.1 UDP-glycosyltransferase 76B1-like [Helianthus annuus]
CHR00044405	3.30356	34.7771	-3.3921	down	2.92517e-10	6.32675e-08	GRAS	XP_023757214.1 UDP-glycosyltransferase 76C2-like [Lactuca sativa]
CHR00067683	1.77697	18.7126	-3.38919	down	5.37604e-09	6.1093e-07	ERF	PWA96880.1 leucine-rich repeat transmembrane protein kinase family protein (chloroplast) [Artemisia annua]
CHR00068900	0.147332	1.62192	-3.37469	down	0.00167523	0.0121692	FAR1	PWA90447.1 NAD-dependent epimerase/dehydratase [Artemisia annua]
CHR00073989	0.13167	1.45845	-3.37369	down	0.00123204	0.00962582	WD40	PWA86377.1 transducin/WD40 repeat-like superfamily protein [Artemisia annua]
CHR00022534	0.268398	2.84417	-3.35785	down	0.0105762	0.0489062	Dof	PWA37646.1 dof zinc finger protein DOF3.4 [Artemisia annua]
CHR00010407	1.34091	13.7255	-3.34591	down	0.003329	0.0206623	LBD	XP_024990859.1 LOB domain-containing protein 21 [Cynara cardunculus var. scolymus]
CHR00040711	1.68266	17.1307	-3.34005	down	8.62611e-08	5.48771e-06	CPP	PWA80012.1 acyl carrier protein 4 [Artemisia annua]
CHR00082802	2.22979	22.5562	-3.33273	down	2.60284e-08	2.13369e-06	LSD	PWA70478.1 subtilisin-like serine protease 3 [Artemisia annua]
CHR00049319	0.331752	3.38831	-3.3138	down	0.000386763	0.00391315	C2H2	PWA80939.1 beta-galactosidase [Artemisia annua]
CHR00002081	0.0376456	0.462823	-3.31088	down	0.00105935	0.0085491	MYB_related	PWA47051.1 kinesin motor domain-containing protein [Artemisia annua]
CHR00080306	0.163714	1.7134	-3.31047	down	0.000222212	0.00254047	WRKY	XP_024987638.1 aspartic proteinase oryzasin-1-like [Cynara cardunculus var. scolymus]
CHR00025361	1.22163	11.9838	-3.28365	down	6.58138e-05	0.00100266	CPP	PWA43563.1 Acyl carrier protein (ACP) [Artemisia annua]
CHR00068372	0.213704	2.16675	-3.28251	down	0.00263104	0.0172565	C2H2	PWA62153.1 Glycoside hydrolase, catalytic domain-containing protein [Artemisia annua]
CHR00014930	0.0823302	0.883747	-3.27499	down	0.000461521	0.00445016	ERF	PWA44516.1 hypothetical protein CTI12_AA522390 [Artemisia annua]
CHR00064864	0.5893	5.73385	-3.26067	down	6.58622e-06	0.000171306	LSD	PWA51773.1 subtilase family protein [Artemisia annua]
CHR00093225	0.440542	4.28547	-3.25308	down	0.000222366	0.00254114	NAC	PWA96647.1 Protein kinase, catalytic domain-containing protein [Artemisia annua]
CHR00000184	0.156501	1.57134	-3.24754	down	0.00224999	0.0153032	MYB_related	XP_021987130.1 uncharacterized protein LOC110883789 [Helianthus annuus]
CHR00025732	0.211125	2.05691	-3.22454	down	0.00289077	0.0185871	MYB_related	PWA88955.1 nucleotide-diphospho-sugar transferase [Artemisia annua]
CHR00051402	0.448199	4.26545	-3.22203	down	7.59253e-10	1.3226e-07	bHLH	PWA55204.1 protein kinase domain, Eukaryotic elongation factor 2 kinase [Artemisia annua]
CHR00037252	1.36618	12.7801	-3.21629	down	5.52131e-05	0.000884466	NF-YB	PWA53101.1 early nodulin-like protein 8 [Artemisia annua]
CHR00018084	3.42672	31.8962	-3.21473	down	2.69314e-06	8.39917e-05	FAR1	PWA77310.1 UDP-glucuronic acid decarboxylase 2 [Artemisia annua]
CHR00025628	0.504872	4.71516	-3.19808	down	9.97425e-06	0.000233715	S1Fa-like	PWA46768.1 LRR receptor-like serine/threonine-protein kinase [Artemisia annua]
CHR00007385	0.753155	6.88514	-3.17553	down	6.7742e-10	1.21194e-07	NAC	PWA57481.1 walls Are Thin 1 [Artemisia annua]
CHR00057057	0.262735	2.43843	-3.16629	down	0.0027694	0.0179858	SBP	PWA69128.1 filament-like plant protein [Artemisia annua]
CHR00092432	0.369377	3.38631	-3.16227	down	0.000777447	0.00670303	ERF	PWA44516.1 hypothetical protein CTI12_AA522390 [Artemisia annua]
CHR00057303	0.312715	2.85947	-3.15245	down	0.00804288	0.039709	DBB	PWA96997.1 subtilase family protein [Artemisia annua]
CHR00015727	0.362408	3.27935	-3.14284	down	3.4845e-06	0.000103318	NAC	PWA73372.1 Glycosyl transferase, family 17 [Artemisia annua]
CHR00064728	1.11586	9.92483	-3.14146	down	7.39122e-06	0.000187277	WRKY	XP_022008571.1 probable serine/threonine-protein kinase PBL21 [Helianthus annuus]
CHR00046346	3.83507	33.8572	-3.13881	down	6.96476e-09	7.68387e-07	LSD	PWA70478.1 subtilisin-like serine protease 3 [Artemisia annua]
CHR00034583	0.16223	1.49378	-3.12619	down	0.00351978	0.0215783	GeBP	PWA99096.1 alpha-1,4 glucan phosphorylase L-1 isozyme, chloroplastic/amyloplastic [Artemisia annua]
CHR00062715	0.84575	7.45892	-3.12564	down	4.4185e-05	0.000742341	NAC	CAA81073.1 H-protein [Flaveria cronquistii]
CHR00051631	0.375811	3.35166	-3.12321	down	5.8858e-06	0.000156156	CO-like	XP_021982463.1 proline-rich receptor-like protein kinase PERK3 [Helianthus annuus]
CHR00080972	1.51466	13.1612	-3.11083	down	2.57782e-06	8.14197e-05	NAC	PWA57093.1 plant invertase/pectin methylesterase inhibitor superfamily [Artemisia annua]
CHR00026447	1.63119	13.9736	-3.09092	down	3.73146e-05	0.000648304	CO-like	PWA61705.1 protein kinase-like domain-containing protein [Artemisia annua]
CHR00086943	0.157763	1.40682	-3.07816	down	2.65602e-05	0.000496217	B3	PWA62557.1 glutamate receptor 3.3 [Artemisia annua]
CHR00071920	0.570121	4.8529	-3.06739	down	5.10942e-05	0.000830492	HB-other	PWA96760.1 glucose-6-phosphate/phosphate translocator 2 [Artemisia annua]
CHR00061940	0.217286	1.8663	-3.04531	down	5.72538e-05	0.000909872	TCP	PWA57888.1 Transcription factor, TCP [Artemisia annua]
CHR00032291	0.832143	6.91428	-3.03953	down	5.28768e-05	0.000853703	ERF	PWA50888.1 leucine-rich repeat protein kinase family protein [Artemisia annua]
CHR00008358	3.53052	29.0206	-3.03554	down	2.92377e-07	1.4662e-05	GRAS	PWA42738.1 UDP-glucuronosyl/UDP-glucosyltransferase [Artemisia annua]
CHR00040399	0.598584	4.97374	-3.0337	down	1.61751e-05	0.000334076	FAR1	PWA62236.1 NAD-dependent epimerase/dehydratase [Artemisia annua]
CHR00069031	0.56026	4.62452	-3.02273	down	3.34632e-05	0.000596257	G2-like	PWA36052.1 hypothetical protein CTI12_AA603870 [Artemisia annua]
CHR00077661	8.17824	66.5123	-3.02221	down	5.3119e-10	9.76725e-08	NF-YC	PWA44891.1 Zinc/iron permease [Artemisia annua]
CHR00052331	10.1914	82.6005	-3.01756	down	2.67143e-06	8.35113e-05	WRKY	PWA60527.1 xanthine/uracil/vitamin C permease [Artemisia annua]
CHR00018538	2.87569	23.2133	-3.00859	down	0.000115909	0.0015376	AP2	XP_021994040.1 probable pectate lyase 8 [Helianthus annuus]
CHR00067800	2.37488	19.1639	-3.00715	down	1.11404e-06	4.27501e-05	GRAS	PWA70407.1 Berberine/berberine-like protein [Artemisia annua]
CHR00043345	1.09397	8.83798	-3.00265	down	0.0096932	0.0457918	ARF	PWA79847.1 PB1 domain, AUX/IAA protein [Artemisia annua]
CHR00014724	23.0387	182.576	-2.98582	down	4.34819e-07	1.98845e-05	NAC	PWA53610.1 Pectinesterase, active site-containing protein [Artemisia annua]
CHR00068384	1.07102	8.53714	-2.98304	down	3.81208e-11	1.13682e-08	WRKY	PWA95835.1 Concanavalin A-like lectin/glucanase, subgroup [Artemisia annua]
CHR00080354	0.329457	2.6688	-2.98029	down	5.54483e-06	0.000149965	bHLH	PWA53960.1 R-linalool synthase QH5, chloroplastic [Artemisia annua]
CHR00083930	1.20052	9.53111	-2.97853	down	0.0107201	0.0493648	HSF	PWA58868.1 Chlorophyll A-B binding protein [Artemisia annua]
CHR00066811	0.474422	3.78705	-2.97054	down	0.000426525	0.00420459	C2H2	PWA65008.1 glucose/ribitol dehydrogenase [Artemisia annua]
CHR00016743	0.202269	1.65185	-2.96883	down	0.00234985	0.0157957	Trihelix	PWA82748.1 kinase-like protein TMKL1 [Artemisia annua]
CHR00072929	0.690651	5.45986	-2.96474	down	0.00209387	0.0144567	NAC	PWA40569.1 rho-associated protein kinase 1/2 [Artemisia annua]
CHR00031099	5.96479	46.353	-2.95601	down	2.83323e-06	8.7434e-05	ERF	PWA63989.1 auxin-responsive GH3 family protein [Artemisia annua]
CHR00070670	0.587338	4.55092	-2.93271	down	0.0067651	0.0349038	B3	PWA37684.1 DNA-binding pseudobarrel domain-containing protein [Artemisia annua]
CHR00051662	4.98798	38.0822	-2.93008	down	1.76473e-05	0.000359712	C2H2	PWA71189.1 winged helix-turn-helix DNA-binding domain, Transcription factor DP [Artemisia annua]
CHR00033834	11.5202	87.3491	-2.92154	down	5.5227e-07	2.43717e-05	MYB_related	PWA53620.1 pectin lyase-like superfamily protein [Artemisia annua]
CHR00004511	0.337672	2.62408	-2.9215	down	0.00834331	0.040842	ARF	PWA66964.1 hydroxycinnamoyl-CoA shikimate/quinate hydroxycinnamoyl transferase [Artemisia annua]
CHR00030203	0.342347	2.64627	-2.91433	down	0.00188436	0.0133335	Trihelix	PWA72155.1 leucine-rich repeat protein [Artemisia annua]
CHR00017396	0.175746	1.38973	-2.91374	down	0.00607511	0.0323334	ERF	PWA45138.1 hypothetical protein CTI12_AA520260 [Artemisia annua]
CHR00056848	2.3175	17.4395	-2.90633	down	0.00999365	0.046892	bHLH	PWA98959.1 DnaJ domain-containing protein [Artemisia annua]
CHR00037789	0.318645	2.44654	-2.90202	down	7.54774e-06	0.000190151	B3	PWA95000.1 zinc finger, RING/FYVE/PHD-type, Acyl-CoA N-acyltransferase, Jas TPL-binding domain protein [Artemisia annua]
CHR00073113	0.531613	4.03264	-2.89996	down	3.39808e-07	1.64342e-05	S1Fa-like	PWA50551.1 Concanavalin A-like lectin/glucanase, subgroup [Artemisia annua]
CHR00078978	1.13048	8.48447	-2.89689	down	0.000104102	0.00143042	NAC	PWA95924.1 protein kinase superfamily protein [Artemisia annua]
CHR00081870	0.164249	1.28561	-2.89441	down	0.00765529	0.0383025	WRKY	PWA42478.1 concanavalin A-like lectin/glucanase domain-containing protein [Artemisia annua]
CHR00083909	0.726103	5.44009	-2.8883	down	0.000280456	0.0030459	bZIP	PWA39814.1 basic-leucine zipper domain-containing protein [Artemisia annua]
CHR00083088	0.257314	1.95158	-2.87541	down	0.0035439	0.0217011	TCP	PWA96213.1 Transcription factor, TCP [Artemisia annua]
CHR00017525	0.424718	3.17239	-2.87196	down	0.00435165	0.0252682	MYB_related	PWA66226.1 hypothetical protein CTI12_AA329330 [Artemisia annua]
CHR00013972	0.428812	3.18647	-2.8648	down	0.00248854	0.0165308	G2-like	PWA45489.1 homeodomain-like superfamily protein [Artemisia annua]
CHR00034555	3.33589	23.8138	-2.83194	down	0.000654208	0.00585206	B3	PWA37684.1 DNA-binding pseudobarrel domain-containing protein [Artemisia annua]
CHR00028340	1.19195	8.54553	-2.83149	down	1.16387e-06	4.43056e-05	CO-like	PWA87335.1 UDP-glucuronosyl/UDP-glucosyltransferase [Artemisia annua]
CHR00010141	5.13918	36.5467	-2.82772	down	2.17752e-05	0.000427401	MYB_related	PWA64281.1 protein kinase superfamily protein [Artemisia annua]
CHR00037136	0.384515	2.78888	-2.8267	down	0.00746968	0.0375989	ERF	XP_024989356.1 uncharacterized protein LOC112523916 [Cynara cardunculus var. scolymus]
CHR00019190	0.327864	2.38519	-2.82562	down	3.88666e-06	0.000112841	NZZ/SPL	PWA66612.1 hypothetical protein CTI12_AA324540 [Artemisia annua]
CHR00056035	0.916611	6.52855	-2.81894	down	0.0013544	0.0103587	HSF	PWA58868.1 Chlorophyll A-B binding protein [Artemisia annua]
CHR00019087	0.709254	5.03971	-2.81163	down	2.01191e-07	1.08496e-05	STAT	PWA53143.1 hypothetical protein CTI12_AA447680 [Artemisia annua]
CHR00050956	1.08619	7.66992	-2.80859	down	0.00410185	0.0241675	G2-like	XP_024986375.1 uncharacterized protein LOC112521634 [Cynara cardunculus var. scolymus]
CHR00026040	0.136206	1.01285	-2.80652	down	0.00304908	0.0193224	M-type_MADS	PWA75772.1 G2/mitotic-specific cyclin-1 [Artemisia annua]
CHR00027632	0.367979	2.63338	-2.806	down	0.00333201	0.0206761	NAC	PWA48017.1 protein kinase superfamily protein [Artemisia annua]
CHR00007660	0.418205	2.97812	-2.80286	down	3.84409e-06	0.00011185	MYB_related	PWA79279.1 amino acid permease 6 [Artemisia annua]
CHR00039061	0.144372	1.06466	-2.7994	down	1.12833e-05	0.000258456	CPP	PWA80109.1 CRC domain-containing protein [Artemisia annua]
CHR00062671	2.43814	16.9939	-2.79611	down	1.22824e-05	0.000275604	NAC	PWA57093.1 plant invertase/pectin methylesterase inhibitor superfamily [Artemisia annua]
CHR00008635	0.243627	1.74725	-2.79254	down	0.0019002	0.0134026	MYB	AKP06190.1 MYB6 [Chrysanthemum x morifolium]
CHR00008283	0.157059	1.14416	-2.78842	down	0.00186108	0.01319	GATA	XP_022025115.1 probable mediator of RNA polymerase II transcription subunit 37c [Helianthus annuus]
CHR00091912	0.261907	1.85697	-2.77952	down	0.00645416	0.033765	bHLH	PWA90906.1 Myc-type, basic helix-loop-helix (bHLH) domain-containing protein [Artemisia annua]
CHR00034398	0.429916	3.00272	-2.77577	down	0.000404404	0.00404777	MIKC_MADS	PWA94642.1 GDP-fucose protein O-fucosyltransferase [Artemisia annua]
CHR00046370	2.25587	15.4864	-2.77379	down	4.97235e-10	9.27169e-08	G2-like	PWA75716.1 hypothetical protein CTI12_AA240290 [Artemisia annua]
CHR00000609	0.29767	2.0886	-2.76997	down	0.0030667	0.0194027	ERF	PWA96550.1 glutathione S-transferase DHAR2 [Artemisia annua]
CHR00048730	0.128937	0.927854	-2.75493	down	0.00205982	0.0142887	C2H2	PWA83182.1 F-box associated interaction domain-containing protein [Artemisia annua]
CHR00044006	0.198476	1.39666	-2.75432	down	0.000627095	0.0056689	ERF	PWA56987.1 eamA domain, WAT1-related protein [Artemisia annua]
CHR00011619	0.297042	2.05839	-2.752	down	0.00314727	0.0197848	TALE	PWA98031.1 cysteine-rich receptor-like protein kinase 2 [Artemisia annua]
CHR00091464	0.173039	1.21391	-2.74127	down	0.00895381	0.0431288	bHLH	PWA63283.1 Pentatricopeptide repeat-containing protein [Artemisia annua]
CHR00091925	0.244883	1.69382	-2.74087	down	5.64253e-06	0.000151832	C3H	XP_023742461.1 myosin-12 [Lactuca sativa]
CHR00029289	7.42513	49.3258	-2.73021	down	0.000218469	0.00251834	Trihelix	PWA75864.1 pectinesterase/pectinesterase inhibitor [Artemisia annua]
CHR00085935	7.4992	49.4293	-2.71893	down	2.09338e-06	6.94594e-05	BES1	XP_022012945.1 protein trichome birefringence-like 38 [Helianthus annuus]
CHR00058928	1.46908	9.68372	-2.71235	down	3.31051e-05	0.000590672	C3H	PWA82096.1 hypothetical protein CTI12_AA167450 [Artemisia annua]
CHR00093459	0.709015	4.65662	-2.69829	down	0.00611428	0.0324558	ARR-B	KVI06380.1 CheY-like superfamily, partial [Cynara cardunculus var. scolymus]
CHR00017306	0.289659	1.93385	-2.69752	down	0.000350951	0.00363698	C2H2	PWA91913.1 hypothetical protein CTI12_AA085670 [Artemisia annua]
CHR00029288	0.125749	0.869302	-2.69542	down	0.00698112	0.0357874	NAC	PWA75865.1 Pectinesterase, active site-containing protein [Artemisia annua]
CHR00080594	0.896556	5.84288	-2.69068	down	3.54709e-07	1.68921e-05	TCP	PWA60431.1 hypothetical protein CTI12_AA378970 [Artemisia annua]
CHR00088987	0.384831	2.53602	-2.68894	down	0.00324466	0.020248	MIKC_MADS	PWA69967.1 transcription factor, MADS-box, Transcription factor, K-box [Artemisia annua]
CHR00062954	1.59754	10.3388	-2.68654	down	2.59179e-06	8.14197e-05	WRKY	PWA95835.1 Concanavalin A-like lectin/glucanase, subgroup [Artemisia annua]
CHR00005671	0.629592	4.10314	-2.68502	down	0.00150592	0.0112542	ERF	PWA85939.1 O-methyltransferase, family 3, S-adenosyl-L-methionine-dependent methyltransferase [Artemisia annua]
CHR00064213	0.681884	4.42622	-2.68073	down	2.24711e-05	0.000439107	ERF	PWA41213.1 glycoside hydrolase family 17 [Artemisia annua]
CHR00073416	1.50119	9.67075	-2.67943	down	2.3368e-05	0.00045362	bHLH	PWA66929.1 Myc-type, basic helix-loop-helix (bHLH) domain-containing protein [Artemisia annua]
CHR00069195	3.74404	23.5875	-2.65212	down	0.000107984	0.00146251	bZIP	PWA39814.1 basic-leucine zipper domain-containing protein [Artemisia annua]
CHR00031330	0.297368	1.91896	-2.64978	down	0.000663921	0.00590702	GRAS	PWA69820.1 Berberine/berberine-like protein [Artemisia annua]
CHR00066815	0.614802	3.9084	-2.64879	down	0.000395784	0.00397556	MIKC_MADS	PWA88324.1 hypothetical protein CTI12_AA121850 [Artemisia annua]
CHR00044537	84.4323	525.6	-2.63795	down	1.15059e-05	0.000262407	EIL	XP_021992315.1 protein DOWNSTREAM OF FLC-like [Helianthus annuus]
CHR00035212	7.81223	48.5413	-2.63386	down	7.85881e-13	4.62413e-10	LSD	PWA42752.1 PA-domain containing subtilase family protein [Artemisia annua]
CHR00025101	1.66413	10.3581	-2.63066	down	4.26272e-05	0.000721664	NF-X1	PWA76436.1 potassium transporter 1 [Artemisia annua]
CHR00033866	0.10749	0.717614	-2.63063	down	7.57928e-05	0.00111926	B3	PWA39258.1 hypothetical protein CTI12_AA573520 [Artemisia annua]
CHR00084337	7.08533	43.9142	-2.63007	down	0.000417233	0.00413608	MYB_related	PWA93829.1 heavy metal-associated isoprenylated plant protein 3 [Artemisia annua]
CHR00050466	0.741705	4.63955	-2.62885	down	0.00687382	0.0353614	MIKC_MADS	PWA69967.1 transcription factor, MADS-box, Transcription factor, K-box [Artemisia annua]
CHR00082280	0.462629	2.91049	-2.62743	down	0.00154587	0.0114783	MYB_related	PWA47422.1 P-loop containing nucleoside triphosphate hydrolases superfamily protein [Artemisia annua]
CHR00074026	0.674714	4.21781	-2.62634	down	0.000151653	0.00189052	Trihelix	PWA49963.1 CRAL-TRIO lipid binding domain-containing protein [Artemisia annua]
CHR00066608	0.847367	5.25336	-2.618	down	4.02519e-06	0.000115784	CO-like	PWA76887.1 CCT domain-containing protein [Artemisia annua]
CHR00055243	4.61073	28.1298	-2.60642	down	1.62425e-07	9.03504e-06	MYB_related	PWA45099.1 kinesin motor domain-containing protein [Artemisia annua]
CHR00028439	2.32246	14.1733	-2.60427	down	1.35444e-05	0.000295411	ERF	PWA28509.1 beta-glucanase [Artemisia annua]
CHR00014655	7.52727	45.7853	-2.60308	down	4.94712e-05	0.00081125	BBR-BPC	XP_021984400.1 protein NRT1/ PTR FAMILY 1.2-like [Helianthus annuus]
CHR00032703	1.73685	10.5504	-2.59583	down	5.43249e-06	0.000147746	B3	PWA86950.1 Protein phosphatase 2C [Artemisia annua]
CHR00082079	0.0435168	0.312343	-2.59053	down	0.00716821	0.0364579	C3H	PWA90023.1 uvrD-like Helicase, ATP-binding domain, P-loop containing nucleoside triphosphate hydrolase [Artemisia annua]
CHR00042012	0.239367	1.48599	-2.58475	down	0.00602921	0.0321486	MYB_related	PWA50658.1 protein kinase-like domain, Concanavalin A-like lectin/glucanase domain protein [Artemisia annua]
CHR00044149	0.424348	2.59248	-2.58296	down	0.00929483	0.0443279	C2H2	PWA97592.1 zinc finger C2H2-type/integrase DNA-binding domain-containing protein [Artemisia annua]
CHR00045887	7.67906	45.991	-2.58079	down	0.00011472	0.00152564	MYB_related	PWA99024.1 nucleotide-diphospho-sugar transferase [Artemisia annua]
CHR00035911	34.9175	206.026	-2.56046	down	7.22305e-06	0.000183367	NF-YA	XP_024965300.1 glycine-rich RNA-binding protein-like isoform X1 [Cynara cardunculus var. scolymus]
CHR00072497	0.372138	2.24079	-2.55827	down	0.00733017	0.0370964	Trihelix	PWA96997.1 subtilase family protein [Artemisia annua]
CHR00029010	0.0883732	0.56469	-2.54645	down	0.00976882	0.0460331	G2-like	PWA50700.1 Amino acid/polyamine transporter I [Artemisia annua]
CHR00025300	0.505538	3.00059	-2.54589	down	0.00100901	0.00822806	bHLH	PWA54315.1 sieve element occlusion [Artemisia annua]
CHR00001876	3.05236	17.7212	-2.53357	down	6.63875e-05	0.00101082	HSF	XP_024980265.1 cytochrome P450 71A1-like [Cynara cardunculus var. scolymus]
CHR00010689	2.02798	11.7781	-2.53213	down	6.0054e-05	0.000939911	MYB_related	PWA75957.1 1,4-alpha-glucan-branching enzyme 1, chloroplastic/amyloplastic [Artemisia annua]
CHR00091290	0.388198	2.28848	-2.52912	down	0.001501	0.0112333	DBB	PWA53924.1 peptidase S8, subtilisin-related protein [Artemisia annua]
CHR00039621	0.451501	2.63004	-2.51616	down	0.00101418	0.00825751	G2-like	XP_022001906.1 uncharacterized protein LOC110899323 isoform X2 [Helianthus annuus]
CHR00029790	0.337003	1.97461	-2.51583	down	3.26065e-06	9.87821e-05	bHLH	PWA53299.1 protein kinase-like domain-containing protein [Artemisia annua]
CHR00091879	0.447854	2.60698	-2.51495	down	0.0084182	0.0410946	WOX	XP_022017470.1 ras-related protein Rab7-like [Helianthus annuus]
CHR00040586	0.295039	1.7298	-2.51186	down	0.000187311	0.00223554	WRKY	PWA50551.1 Concanavalin A-like lectin/glucanase, subgroup [Artemisia annua]
CHR00016213	0.493503	2.85541	-2.50867	down	0.00879284	0.0425625	ERF	PWA73796.1 Glycoside hydrolase, catalytic domain-containing protein [Artemisia annua]
CHR00045926	1.35835	7.77606	-2.50846	down	9.44337e-07	3.77137e-05	GRAS	PWA69820.1 Berberine/berberine-like protein [Artemisia annua]
CHR00007169	8.93078	50.7157	-2.50424	down	0.00385457	0.0231326	Trihelix	PWA83483.1 pectinesterase inhibitor domain-containing protein [Artemisia annua]
CHR00002077	2.82015	16.0412	-2.50373	down	1.34212e-15	2.22103e-12	NAC	PWA35346.1 protein kinase superfamily protein [Artemisia annua]
CHR00081488	3.79885	21.5491	-2.50087	down	0.000226455	0.00257785	GATA	PWA54750.1 carbonic anhydrase 1 [Artemisia annua]
CHR00092317	2.31526	13.115	-2.49685	down	2.89591e-25	3.89311e-21	bHLH	PWA85166.1 sieve element occlusion [Artemisia annua]
CHR00079074	0.348334	1.99024	-2.48079	down	4.87782e-05	0.000803838	GRAS	XP_022006334.1 UDP-glycosyltransferase 76B1-like [Helianthus annuus]
CHR00060901	0.92025	5.17908	-2.47979	down	0.000324011	0.00340849	BES1	PWA58888.1 tautomerase/MIF superfamily protein [Artemisia annua]
CHR00006579	0.866609	4.8555	-2.47258	down	1.74053e-08	1.56754e-06	SRS	PWA63754.1 xylulose kinase-1 [Artemisia annua]
CHR00031822	1.57413	8.77094	-2.47069	down	0.000397578	0.00399055	NAC	PWA63691.1 Glucose/ribitol dehydrogenase [Artemisia annua]
CHR00026800	9.0308	49.9531	-2.46634	down	0.000149856	0.00187483	ERF	PWA41805.1 zeaxanthin epoxidase [Artemisia annua]
CHR00089559	5.56664	30.586	-2.45588	down	5.46264e-06	0.000148348	Trihelix	PWA40115.1 actin [Artemisia annua]
CHR00079988	0.486169	2.70946	-2.45442	down	4.63947e-05	0.000773089	G2-like	PWA46076.1 oxygen-dependent choline dehydrogenase, FAD/NAD(P)-binding domain protein [Artemisia annua]
CHR00026156	2.61216	14.3358	-2.4518	down	0.00277681	0.0180295	NAC	XP_023756657.1 probable methyltransferase PMT20 [Lactuca sativa]
CHR00004550	0.588362	3.26319	-2.45161	down	0.00532448	0.0292685	bHLH	PWA77304.1 myc-type, basic helix-loop-helix (bHLH) domain-containing protein [Artemisia annua]
CHR00029866	0.202229	1.14744	-2.44724	down	4.98921e-05	0.000814956	bZIP	XP_024982173.1 FT-interacting protein 1 [Cynara cardunculus var. scolymus]
CHR00051246	12.5823	68.5498	-2.44482	down	1.72754e-06	5.995e-05	NAC	PWA78825.1 pyridoxal phosphate-dependent transferase [Artemisia annua]
CHR00002446	0.103764	0.608294	-2.44225	down	0.00911466	0.0436732	DBB	PWA68856.1 xylem serine peptidase 1 [Artemisia annua]
CHR00031432	0.330451	1.83693	-2.43961	down	0.000318033	0.00335761	bHLH	PWA98137.1 FAD-linked oxidase-like protein [Artemisia annua]
CHR00080125	2.10378	11.4457	-2.43816	down	0.000446619	0.00433808	WRKY	PWA39156.1 endoglucanase 2 [Artemisia annua]
CHR00004252	5.4952	29.7867	-2.43628	down	0.000924391	0.00769687	WRKY	PWA39156.1 endoglucanase 2 [Artemisia annua]
CHR00041222	0.556437	3.05374	-2.43531	down	0.000810743	0.00692922	G2-like	PWA53787.1 proton-dependent oligopeptide transporter family [Artemisia annua]
CHR00007460	6.8927	37.2927	-2.43405	down	0.000507549	0.00478763	bHLH	PWA88285.1 cytochrome P450 [Artemisia annua]
CHR00063911	0.0816176	0.484596	-2.43255	down	0.00164038	0.0119719	WRKY	PWA82213.1 NB-ARC domains-containing protein [Artemisia annua]
CHR00062028	11.0878	59.8052	-2.43024	down	2.47513e-05	0.000470133	NAC	PWA50264.1 Glycosyl transferase, family 8 [Artemisia annua]
CHR00061255	7.32593	39.3765	-2.42465	down	6.90029e-06	0.000176698	NAC	KVI03667.1 beta-tubulin [Cynara cardunculus var. scolymus]
CHR00035381	0.923997	4.98429	-2.41879	down	0.00197756	0.0138377	B3	XP_021981103.1 receptor-like kinase TMK4 [Helianthus annuus]
CHR00008643	2.76097	14.8056	-2.41865	down	2.56553e-10	5.85605e-08	bHLH	PWA87158.1 Armadillo-like helical [Artemisia annua]
CHR00052569	0.641658	3.46427	-2.41452	down	0.00152523	0.0113537	bZIP	PWA95017.1 potassium channel, voltage-dependent, EAG/ELK/ERG [Artemisia annua]
CHR00091218	5.30534	28.2722	-2.41166	down	3.27734e-08	2.59812e-06	NAC	PWA36345.1 fatty acid hydroxylase [Artemisia annua]
CHR00053724	3.64907	19.4343	-2.4098	down	9.75132e-07	3.84792e-05	MYB	APR73323.1 AaMIXTA-like2 [Artemisia annua]
CHR00053019	0.577993	3.10668	-2.40614	down	0.000325244	0.00341874	bHLH	PWA98909.1 basic helix-loop-helix (bHLH) DNA-binding superfamily protein [Artemisia annua]
CHR00071829	2.37661	12.6379	-2.40586	down	8.60509e-05	0.00123677	MYB	PWA34017.1 myb domain protein 30 [Artemisia annua]
CHR00061041	0.310722	1.68739	-2.40392	down	0.00422359	0.0247034	ERF	PWA68411.1 leucine-rich repeat protein kinase family protein [Artemisia annua]
CHR00035052	4.44997	23.5878	-2.40355	down	0.000210371	0.00244415	NF-YC	PWA89976.1 Zinc/iron permease [Artemisia annua]
CHR00013120	1.13366	6.01875	-2.3982	down	0.00198115	0.0138518	MYB_related	PWA89611.1 hypothetical protein CTI12_AA109890 [Artemisia annua]
CHR00088766	0.453976	2.41647	-2.38673	down	1.30574e-05	0.00028895	G2-like	PWA98249.1 proton-dependent oligopeptide transporter family [Artemisia annua]
CHR00038787	0.459047	2.42672	-2.37714	down	0.00289601	0.0186073	bHLH	PWA60208.1 adenine phosphoribosyl transferase, Phosphoribosyltransferase-like protein [Artemisia annua]
CHR00064066	78.2938	406.095	-2.3747	down	1.63931e-05	0.000337525	NAC	PWA77051.1 S-adenosyl-L-methionine-dependent methyltransferases superfamily protein [Artemisia annua]
CHR00090885	9.60299	49.6464	-2.36892	down	0.000220471	0.0025304	MIKC_MADS	PWA47474.1 pollen Ole e 1 allergen and extensin family protein [Artemisia annua]
CHR00006762	0.610511	3.17394	-2.35929	down	0.00983474	0.0462941	MYB_related	PWA60493.1 kinesin motor domain-containing protein [Artemisia annua]
CHR00001558	12.3304	63.2501	-2.35791	down	1.35967e-07	7.82638e-06	NAC	PWA96938.1 H-protein [Artemisia annua]
CHR00002934	0.507446	2.60261	-2.33601	down	0.00158434	0.0116788	C2H2	PWA58083.1 serine/threonine-protein kinase-like protein [Artemisia annua]
CHR00008579	0.839461	4.26088	-2.32991	down	0.00749321	0.0376703	MYB_related	PWA62836.1 concanavalin A-like lectin/glucanase domain-containing protein [Artemisia annua]
CHR00030545	2.83384	14.2212	-2.32315	down	0.000298966	0.00320237	NAC	KVI11917.1 beta-tubulin, partial [Cynara cardunculus var. scolymus]
CHR00061603	18.7089	93.511	-2.3208	down	3.24362e-06	9.83786e-05	Trihelix	PWA90986.1 CRIB domain, Rho GTPase activation protein [Artemisia annua]
CHR00027628	1.19484	5.99726	-2.31787	down	1.47979e-07	8.37222e-06	ERF	PWA98315.1 leucine-rich repeat protein [Artemisia annua]
CHR00005987	0.248934	1.27397	-2.30995	down	0.000153486	0.00191158	C2H2	PWA70570.1 O-Glycosyl hydrolases family 17 protein [Artemisia annua]
CHR00092345	0.307845	1.56454	-2.30853	down	0.00441914	0.0255592	FAR1	PWA65820.1 Glycoside hydrolase, catalytic domain-containing protein [Artemisia annua]
CHR00082521	0.831236	4.14725	-2.30505	down	0.00144906	0.0109138	MYB_related	PWA57677.1 protein kinase domain-containing protein [Artemisia annua]
CHR00007435	0.184556	0.949301	-2.3018	down	0.009693	0.0457918	bZIP	XP_022026143.1 F-box/LRR-repeat protein At1g67190-like [Helianthus annuus]
CHR00076025	0.724836	3.61139	-2.30105	down	0.00455943	0.0261422	CO-like	PWA76117.1 leucine-rich repeat protein kinase family protein [Artemisia annua]
CHR00054801	3.06169	15.0281	-2.29152	down	0.00825891	0.0405187	LSD	XP_022029270.1 protein LOL1-like [Helianthus annuus]
CHR00077491	2.63984	12.9616	-2.29138	down	4.10102e-11	1.19326e-08	NAC	PWA36345.1 fatty acid hydroxylase [Artemisia annua]
CHR00004532	9.94029	48.6604	-2.29024	down	2.87385e-06	8.8481e-05	B3	PWA47421.1 P-loop containing nucleoside triphosphate hydrolases superfamily protein [Artemisia annua]
CHR00040648	5.18921	25.3827	-2.28805	down	0.000112263	0.00150202	M-type_MADS	PWA47267.1 peroxidase superfamily protein [Artemisia annua]
CHR00076795	5.79433	28.314	-2.28682	down	0.000311493	0.00330437	NF-X1	PWA57873.1 potassium transporter 2 [Artemisia annua]
CHR00079176	1.47998	7.22654	-2.28	down	0.000142857	0.00180724	bHLH	PWA37012.1 cytochrome P450 superfamily protein [Artemisia annua]
CHR00084787	1.13459	5.53552	-2.27649	down	1.33289e-08	1.2695e-06	NAC	PWA77810.1 hypothetical protein CTI12_AA220970 [Artemisia annua]
CHR00051763	3.52216	17.0753	-2.27414	down	0.00258966	0.0170443	ERF	PWA97686.1 chlorophyll a-b binding protein [Artemisia annua]
CHR00014671	1.1872	5.77961	-2.2738	down	1.96046e-05	0.000393846	bZIP	PWA71265.1 transcription factor RF2b [Artemisia annua]
CHR00013248	1.17363	5.70739	-2.27214	down	0.00271347	0.017679	NAC	PWA53632.1 alpha/beta-hydrolases superfamily protein [Artemisia annua]
CHR00076568	8.39074	40.5685	-2.27213	down	0.00229959	0.0155566	FAR1	PWA35056.1 hypothetical protein CTI12_AA613100 [Artemisia annua]
CHR00032888	4.56453	22.0335	-2.26865	down	3.97809e-05	0.00068353	bHLH	PWA78302.1 bifunctional aspartokinase/homoserine dehydrogenase I [Artemisia annua]
CHR00055741	0.539909	2.63652	-2.26683	down	5.65111e-06	0.000151909	ERF	PWA56987.1 eamA domain, WAT1-related protein [Artemisia annua]
CHR00066112	0.723025	3.50703	-2.26242	down	0.000229982	0.00260679	C2H2	XP_024959922.1 glucan endo-1,3-beta-glucosidase 13-like [Cynara cardunculus var. scolymus]
CHR00027262	0.51922	2.52622	-2.26074	down	0.00211115	0.0145374	MYB	PWA70155.1 DNA/RNA helicase, DEAD/DEAH box type, N-terminal [Artemisia annua]
CHR00029011	0.267928	1.31721	-2.25561	down	0.000932093	0.00773834	G2-like	PWA50700.1 Amino acid/polyamine transporter I [Artemisia annua]
CHR00066265	3.44995	16.4952	-2.2541	down	0.000123902	0.00162066	ARR-B	PWA43666.1 CCT domain, CheY-like superfamily [Artemisia annua]
CHR00091904	0.435312	2.11322	-2.25337	down	0.00066949	0.00594858	YABBY	PWA72451.1 CBL-interacting protein kinase 18 [Artemisia annua]
CHR00022945	0.92254	4.42981	-2.25126	down	0.00254551	0.0168122	MYB_related	PWA48461.1 tetratricopeptide repeat (TPR)-like superfamily protein [Artemisia annua]
CHR00011988	2.12396	10.1455	-2.25065	down	0.00105434	0.00851386	GRAS	PWA56966.1 UDP-glucuronosyl/UDP-glucosyltransferase [Artemisia annua]
CHR00033730	0.621485	2.98601	-2.24622	down	0.01011	0.0473117	DBB	PWA55282.1 Zinc finger, B-box [Artemisia annua]
CHR00082808	1.23663	5.90054	-2.24525	down	0.000722094	0.00632053	ERF	PWA50018.1 ADP glucose pyrophosphorylase large subunit 1 [Artemisia annua]
CHR00056049	1.02023	4.87443	-2.24522	down	9.4588e-05	0.00132443	Nin-like	PWA55979.1 NIN-like protein [Artemisia annua]
CHR00048012	0.685744	3.2542	-2.2301	down	0.00485439	0.027371	GeBP	PWA64234.1 histone H2A.1 [Artemisia annua]
CHR00020649	1.7914	8.4398	-2.2298	down	1.11714e-05	0.000256768	MYB_related	PWA83303.1 kinesin motor domain-containing protein [Artemisia annua]
CHR00066594	15.0946	70.74	-2.22774	down	8.33417e-06	0.000205086	bZIP	PWA55876.1 ELMO/CED-12 family protein [Artemisia annua]
CHR00029953	1.88017	8.81014	-2.22228	down	0.00968105	0.0457659	bHLH	PWA48027.1 Myc-type, basic helix-loop-helix (bHLH) domain-containing protein [Artemisia annua]
CHR00071031	1.50272	7.03817	-2.22011	down	1.91474e-06	6.4998e-05	MYB_related	PWA40095.1 Concanavalin A-like lectin/glucanase, subgroup [Artemisia annua]
CHR00063658	4.88142	22.6725	-2.21326	down	5.46224e-07	2.41451e-05	STAT	PWA70679.1 hypothetical protein CTI12_AA287100 [Artemisia annua]
CHR00025982	1.99802	9.30069	-2.21311	down	9.32591e-05	0.00131207	NAC	PWA83518.1 concanavalin A-like lectin/glucanase domain, Xyloglucan endotransglucosylase/hydrolase [Artemisia annua]
CHR00004704	0.775311	3.62352	-2.21003	down	0.00273642	0.0178066	C2H2	PWA82599.1 ATP-dependent peptidase [Artemisia annua]
CHR00059043	0.835952	3.90397	-2.20998	down	0.000162276	0.00199755	bZIP	PWA60152.1 PLC-like phosphodiesterases superfamily protein [Artemisia annua]
CHR00038099	87.4988	404.571	-2.20893	down	2.40813e-05	0.000461712	NAC	PWA77051.1 S-adenosyl-L-methionine-dependent methyltransferases superfamily protein [Artemisia annua]
CHR00058542	1.01041	4.70616	-2.20846	down	6.672e-06	0.000172887	LBD	PWA61187.1 Concanavalin A-like lectin/glucanase, subgroup [Artemisia annua]
CHR00039891	0.57284	2.68119	-2.20707	down	0.00559321	0.0303976	bHLH	PWA58741.1 kinesin motor domain-containing protein [Artemisia annua]
CHR00045561	0.942114	4.37974	-2.20493	down	0.00633223	0.0332999	GATA	PWA72735.1 Chlorophyll A-B binding protein [Artemisia annua]
CHR00013536	6.82416	31.4928	-2.20464	down	0.000221176	0.002533	LBD	PWA80068.1 Microtubule-associated protein, MAP65/Ase1/PRC1 [Artemisia annua]
CHR00085692	0.732266	3.41137	-2.20457	down	0.00255467	0.0168545	WRKY	PWA24686.1 DNA-binding WRKY [Artemisia annua]
CHR00090627	2.64731	12.2374	-2.20443	down	2.58876e-08	2.13369e-06	LBD	PWA61187.1 Concanavalin A-like lectin/glucanase, subgroup [Artemisia annua]
CHR00083426	0.898964	4.17749	-2.20379	down	0.00963061	0.0455926	HRT-like	PWA93390.1 thioredoxin [Artemisia annua]
CHR00043418	2.76024	12.7421	-2.20265	down	2.07254e-07	1.10265e-05	MYB_related	PWA73774.1 serine-threonine/tyrosine-protein kinase catalytic domain-containing protein [Artemisia annua]
CHR00081031	16.1286	74.0298	-2.19778	down	3.0278e-05	0.000548735	NAC	PWA70233.1 peroxidase superfamily protein [Artemisia annua]
CHR00053530	0.898834	4.15076	-2.19476	down	1.06579e-05	0.000246893	GRAS	PWA97542.1 hypothetical protein CTI12_AA014040 [Artemisia annua]
CHR00014679	1.95177	8.94786	-2.191	down	3.93011e-05	0.000675724	Trihelix	PWA71261.1 Leucine-rich repeat-containing protein [Artemisia annua]
CHR00058214	0.200166	0.947638	-2.18795	down	0.00116174	0.009174	B3	PWA51296.1 stromal cell-derived factor [Artemisia annua]
CHR00001735	0.11944	0.578939	-2.18584	down	0.00206113	0.0142903	C3H	PWA84957.1 Pentatricopeptide repeat-containing protein (mitochondrion) [Artemisia annua]
CHR00091050	2.16624	9.87804	-2.18385	down	0.00225932	0.0153395	ERF	PWA45669.1 triacylglycerol lipase-like 1 [Artemisia annua]
CHR00027440	2.02886	9.25354	-2.1838	down	0.000106857	0.00145319	ERF	PWA55218.1 Leucine-rich repeat-containing protein [Artemisia annua]
CHR00010107	8.92636	40.3833	-2.17636	down	4.57168e-07	2.07276e-05	ERF	PWA98156.1 hypothetical protein CTI12_AA022040 [Artemisia annua]
CHR00048990	1.88215	8.52131	-2.17274	down	8.37331e-05	0.00121086	TCP	AQQ72784.1 CYC4 [Chrysanthemum lavandulifolium]
CHR00048756	0.476981	2.18295	-2.17093	down	0.00789943	0.0391761	Trihelix	PWA71209.1 hypothetical protein CTI12_AA283000 [Artemisia annua]
CHR00054266	6.45083	29.0438	-2.16894	down	0.000219205	0.00252403	FAR1	PWA45103.1 Fructose-bisphosphate aldolase, class-I [Artemisia annua]
CHR00064311	1.86835	8.40484	-2.16347	down	9.21214e-06	0.000220444	MIKC_MADS	PWA88324.1 hypothetical protein CTI12_AA121850 [Artemisia annua]
CHR00082534	11.1893	49.903	-2.156	down	0.000415315	0.00412479	bHLH	PWA83141.1 O-fucosyltransferase family protein [Artemisia annua]
CHR00012874	0.378997	1.72216	-2.15474	down	0.00909291	0.0436005	FAR1	PWA84317.1 auxin efflux carrier family protein [Artemisia annua]
CHR00081738	3.28377	14.6139	-2.15052	down	1.82547e-06	6.24789e-05	bHLH	PWA27940.1 protein kinase superfamily protein [Artemisia annua]
CHR00025323	1.38855	6.18862	-2.14801	down	0.00657627	0.0342364	bHLH	XP_024982304.1 CBL-interacting serine/threonine-protein kinase 11-like [Cynara cardunculus var. scolymus]
CHR00064502	4.96948	22.0067	-2.14453	down	1.60651e-06	5.73279e-05	bHLH	XP_024981809.1 serine/threonine-protein kinase tricorner-like isoform X3 [Cynara cardunculus var. scolymus]
CHR00072026	5.23111	23.1191	-2.14177	down	0.00499633	0.027957	FAR1	PWA45103.1 Fructose-bisphosphate aldolase, class-I [Artemisia annua]
CHR00015731	0.785062	3.49801	-2.14151	down	0.00405914	0.0239585	NAC	PWA73372.1 Glycosyl transferase, family 17 [Artemisia annua]
CHR00030546	3.49588	15.3698	-2.13318	down	0.000527986	0.00494342	NAC	KVI03667.1 beta-tubulin [Cynara cardunculus var. scolymus]
CHR00022751	2.09715	9.22239	-2.13141	down	2.51438e-05	0.000474863	FAR1	PWA87119.1 Concanavalin A-like lectin/glucanase, subgroup [Artemisia annua]
CHR00090979	14.9302	65.261	-2.12725	down	2.82637e-11	9.23909e-09	bHLH	XP_022037648.1 lysM domain receptor-like kinase 3 isoform X2 [Helianthus annuus]
CHR00068815	10.8267	47.2696	-2.1253	down	0.00975612	0.0460058	HD-ZIP	ALF46607.1 HD-ZIP protein, partial [Chrysanthemum x morifolium]
CHR00091648	2.60249	11.3289	-2.11778	down	0.00552025	0.0300813	FAR1	PWA77478.1 UDP-glucuronic acid decarboxylase 2 [Artemisia annua]
CHR00055217	1.81366	7.84293	-2.10639	down	0.00324785	0.0202583	ERF	PWA39654.1 glucose-1-phosphate adenylyltransferase large subunit [Artemisia annua]
CHR00081614	175.647	753.939	-2.1017	down	7.07204e-06	0.000180225	M-type_MADS	AAO25119.1 ribulose-1,5-bisphosphate carboxylase small subunit [Chrysanthemum x morifolium]
CHR00013454	0.341556	1.49577	-2.09868	down	0.000585002	0.00538735	GRAS	PLY82339.1 hypothetical protein LSAT_6X65981 [Lactuca sativa]
CHR00056179	1.17657	5.0666	-2.09707	down	2.72558e-06	8.46049e-05	C2H2	PWA81690.1 Glycoside hydrolase, catalytic domain-containing protein [Artemisia annua]
CHR00042843	1.51929	6.51975	-2.09417	down	2.28321e-05	0.000444847	C3H	PWA80822.1 Major facilitator superfamily domain, general substrate transporter [Artemisia annua]
CHR00013852	7.92669	33.7612	-2.08918	down	7.35919e-08	4.7759e-06	HSF	XP_024979620.1 alpha/beta hydrolase domain-containing protein 17B-like [Cynara cardunculus var. scolymus]
CHR00061220	0.331729	1.44164	-2.08676	down	0.00373637	0.0226026	MYB_related	PWA74360.1 ulp1 protease family catalytic domain, Homeodomain-like protein [Artemisia annua]
CHR00062136	9.16899	38.9223	-2.08456	down	6.46542e-05	0.000991383	MYB_related	PWA51955.1 cellulose-synthase-like C4 [Artemisia annua]
CHR00042779	1.73329	7.37098	-2.082	down	1.66137e-08	1.51688e-06	bHLH	PWA42273.1 UDP-glucuronosyl/UDP-glucosyltransferase [Artemisia annua]
CHR00075484	2.68077	11.3706	-2.08048	down	0.0103913	0.0482451	FAR1	PWA45103.1 Fructose-bisphosphate aldolase, class-I [Artemisia annua]
CHR00075886	0.452011	1.9405	-2.07785	down	9.34012e-05	0.00131337	NAC	PWA91557.1 pentatricopeptide repeat-containing protein [Artemisia annua]
CHR00084517	0.449959	1.93083	-2.07709	down	0.00924258	0.0441572	TALE	PWA76840.1 hypothetical protein CTI12_AA228040 [Artemisia annua]
CHR00040709	0.643855	2.74798	-2.07657	down	4.12708e-06	0.00011801	C3H	PWA64767.1 protein kinase-like domain-containing protein [Artemisia annua]
CHR00059155	1.79668	7.60819	-2.07611	down	2.15797e-06	7.12452e-05	MYB_related	PWA62399.1 protein kinase family protein / peptidoglycan-binding LysM domain-containing protein [Artemisia annua]
CHR00059038	2.07737	8.766	-2.07188	down	0.00135736	0.0103783	bZIP	PWA41059.1 PLC-like phosphodiesterases superfamily protein [Artemisia annua]
CHR00060870	5.65387	23.694	-2.06527	down	9.46182e-07	3.77304e-05	G2-like	PWA99570.1 hypothetical protein CTI12_AA006290 [Artemisia annua]
CHR00093777	2.44828	10.262	-2.063	down	0.00122952	0.00960899	HD-ZIP	XP_024982091.1 uncharacterized membrane protein At1g16860-like [Cynara cardunculus var. scolymus]
CHR00091811	3.2109	13.4078	-2.05861	down	4.16464e-05	0.00070914	BES1	PWA93852.1 O-Glycosyl hydrolases family 17 protein [Artemisia annua]
CHR00001226	7.87095	32.7688	-2.05632	down	1.09498e-05	0.000252347	GRAS	PWA50971.1 nucleoside diphosphate kinase 2 protein [Artemisia annua]
CHR00089729	4.53112	18.8556	-2.05464	down	0.00330456	0.0205443	MYB_related	XP_021993188.1 calcium-binding protein PBP1-like [Helianthus annuus]
CHR00057497	1.89094	7.88236	-2.05375	down	0.000605738	0.00554015	MIKC_MADS	XP_022016216.1 NAD(P)H-quinone oxidoreductase subunit N, chloroplastic [Helianthus annuus]
CHR00017127	3.24441	13.4964	-2.05318	down	2.79305e-08	2.26161e-06	FAR1	PWA90978.1 granule-bound starch synthase 1, chloroplastic/amyloplastic [Artemisia annua]
CHR00029864	1.4955	6.23809	-2.05317	down	0.000656737	0.005869	bHLH	PWA57348.1 protein kinase superfamily protein [Artemisia annua]
CHR00016910	0.137287	0.600858	-2.05221	down	0.00577676	0.0311141	M-type_MADS	PWA71517.1 oligopeptide transporter, OPT superfamily [Artemisia annua]
CHR00024507	0.205438	0.883279	-2.05184	down	0.000861645	0.00727508	C2H2	PWA72604.1 eukaryotic aspartyl protease family protein [Artemisia annua]
CHR00010811	2.13574	8.79647	-2.03709	down	1.48838e-05	0.000315965	LBD	PWA70169.1 six-bladed beta-propeller, TolB-like protein [Artemisia annua]
CHR00047948	1.83708	7.55059	-2.03326	down	0.00171755	0.0124018	MYB	PWA88559.1 hypothetical protein CTI12_AA083190 [Artemisia annua]
CHR00036779	0.552431	2.28751	-2.03032	down	0.000166006	0.00203402	WRKY	PWA93708.1 SNF2-related, N-terminal domain-containing protein [Artemisia annua]
CHR00074059	0.603819	2.49529	-2.02909	down	0.00168056	0.0121979	DBB	PWA47867.1 PATELLIN 1 [Artemisia annua]
CHR00069184	1.28324	5.25457	-2.02532	down	0.00107148	0.0086102	bHLH	PWA55110.1 myc-type, basic helix-loop-helix (bHLH) domain-containing protein [Artemisia annua]
CHR00064234	3.14569	12.7775	-2.01871	down	0.00125724	0.00977485	bHLH	PWA54072.1 hypothetical protein CTI12_AA439600 [Artemisia annua]
CHR00037433	0.7861	3.20343	-2.01309	down	0.00043051	0.004225	WRKY	PWA98429.1 xanthine/uracil permease family protein [Artemisia annua]
CHR00090705	1.24821	5.06237	-2.01129	down	1.28976e-07	7.52206e-06	MYB_related	PWA59839.1 DNA topoisomerase 2 [Artemisia annua]
CHR00004779	18.0261	72.5683	-2.00865	down	2.48041e-05	0.00047046	AP2	XP_024985750.1 probable pectate lyase 8 [Cynara cardunculus var. scolymus]
CHR00035513	20.8716	5.20969	2.0002	up	1.63458e-05	0.000337075	GATA	PWA42055.1 nucleoredoxin 2 [Artemisia annua]
CHR00042619	8.88252	2.20593	2.00468	up	0.00374561	0.0226283	bHLH	XP_021973772.1 probable receptor-like protein kinase At5g59700 [Helianthus annuus]
CHR00085658	5.4291	1.34442	2.0057	up	0.000132793	0.00170144	GRAS	PWA54410.1 UDP-Glycosyltransferase superfamily protein [Artemisia annua]
CHR00032545	2.50267	0.614915	2.00749	up	0.00433778	0.0252048	ERF	PWA56375.1 cysteine-rich receptor-like protein kinase 8 [Artemisia annua]
CHR00060431	30.3939	7.5215	2.01325	up	0.0020447	0.0142173	BES1	PWA43275.1 Aquaporin-like protein [Artemisia annua]
CHR00018233	362.543	89.7591	2.0139	up	5.77788e-06	0.000154065	BBR-BPC	PWA49673.1 cysteine proteinases superfamily protein [Artemisia annua]
CHR00074663	10.3275	2.54613	2.01586	up	3.87656e-08	2.94108e-06	C3H	KVH55027.1 Apple-like protein [Cynara cardunculus var. scolymus]
CHR00057653	292.143	72.1862	2.01673	up	1.23535e-06	4.6331e-05	BBR-BPC	PWA49673.1 cysteine proteinases superfamily protein [Artemisia annua]
CHR00058528	1.0339	0.247787	2.01774	up	0.00109578	0.00877356	LBD	PWA88985.1 hypothetical protein CTI12_AA115800 [Artemisia annua]
CHR00055482	62.8784	15.489	2.02062	up	3.56457e-05	0.000625601	G2-like	PWA92855.1 sec14p-like phosphatidylinositol transfer family protein [Artemisia annua]
CHR00069867	374.192	91.6443	2.02954	up	7.42938e-06	0.000187884	WRKY	PWA61074.1 RNA recognition motif 2, Nucleotide-binding alpha-beta plait domain protein [Artemisia annua]
CHR00003396	21.2506	5.19159	2.03116	up	7.83474e-06	0.000195337	CO-like	PWA34147.1 UDP-glucuronosyl/UDP-glucosyltransferase [Artemisia annua]
CHR00041836	12.7114	3.0911	2.0364	up	0.00109298	0.00875642	HD-ZIP	ALF46603.1 HD-ZIP protein, partial [Chrysanthemum x morifolium]
CHR00038245	12.6684	3.07581	2.03866	up	0.00108633	0.00871107	ERF	XP_022005491.1 probable indole-3-acetic acid-amido synthetase GH3.1 [Helianthus annuus]
CHR00058897	1.70693	0.406563	2.04323	up	0.00174814	0.012578	GATA	PWA97331.1 heat shock protein 70 family, peptide-binding domain protein [Artemisia annua]
CHR00040201	6.53885	1.57834	2.04372	up	6.46177e-06	0.000168566	MYB_related	PWA84712.1 Apple-like protein [Artemisia annua]
CHR00073390	4.32886	1.04227	2.04381	up	0.000245935	0.00274531	bHLH	PWA46644.1 serine-threonine/tyrosine-protein kinase catalytic domain-containing protein [Artemisia annua]
CHR00054491	14.6041	3.53276	2.04442	up	2.7058e-05	0.000503472	NAC	PWA48202.1 transferase, Chloramphenicol acetyltransferase-like domain protein [Artemisia annua]
CHR00073388	14.0577	3.39707	2.04579	up	0.000245697	0.0027438	bHLH	PWA46644.1 serine-threonine/tyrosine-protein kinase catalytic domain-containing protein [Artemisia annua]
CHR00047073	521.916	125.977	2.05057	up	1.71263e-06	5.97306e-05	HD-ZIP	ALF46605.1 HD-ZIP protein, partial [Chrysanthemum x morifolium]
CHR00011837	7.33096	1.76027	2.052	up	0.00115787	0.00915165	CPP	PWA44395.1 berberine/berberine-like, FAD-binding, type 2 [Artemisia annua]
CHR00058490	7.90194	1.89289	2.05584	up	0.00640125	0.0335695	STAT	PWA75003.1 concanavalin A-like lectin/glucanase domain-containing protein [Artemisia annua]
CHR00078194	2053.73	492.728	2.05936	up	0.00278234	0.0180487	BBR-BPC	PWA65418.1 peptidase C1A [Artemisia annua]
CHR00056893	110.88	26.5872	2.05978	up	1.80762e-06	6.20492e-05	TALE	PWA64593.1 homeobox domain, POX domain-containing protein [Artemisia annua]
CHR00053377	4.89377	1.16135	2.06571	up	0.000228122	0.0025923	MIKC_MADS	PWA68576.1 pfkB-like carbohydrate kinase family protein [Artemisia annua]
CHR00012634	11.0809	2.63503	2.06802	up	1.39348e-06	5.1014e-05	NAC	PWA79927.1 Extracellular ligand-binding receptor [Artemisia annua]
CHR00016095	28.4926	6.76805	2.07215	up	0.000253648	0.00281479	bHLH	PWA79737.1 UDP-glycosyltransferase 71E1 [Artemisia annua]
CHR00036664	70.6062	16.7674	2.07348	up	0.000340674	0.00355296	NAC	PWA44162.1 NAC domain-containing protein [Artemisia annua]
CHR00013158	3.77389	0.887305	2.0762	up	0.000236059	0.00266427	TALE	PWA73903.1 cysteine-rich receptor-like protein kinase 2 [Artemisia annua]
CHR00063201	15.105	3.56882	2.07842	up	6.40252e-07	2.76101e-05	LBD	PWA87581.1 lateral organ boundaries domain-containing protein [Artemisia annua]
CHR00051599	24.8361	5.86877	2.07943	up	4.57837e-05	0.000765806	MYB	PWA38135.1 hypothetical protein CTI12_AA583990 [Artemisia annua]
CHR00086587	139.465	32.9008	2.08338	up	4.67235e-06	0.000130915	FAR1	PWA84492.1 auxin efflux carrier family protein [Artemisia annua]
CHR00032797	2.08864	0.484732	2.08474	up	0.0040205	0.0238022	ARF	PWA94019.1 cellulose synthase like E1 [Artemisia annua]
CHR00007017	48.2043	11.3075	2.09091	up	3.53023e-05	0.000621912	ERF	PWA85374.1 eamA domain, WAT1-related protein [Artemisia annua]
CHR00017763	84.3101	19.7038	2.09667	up	3.50674e-09	4.52934e-07	ERF	PWA99603.1 eamA domain, WAT1-related protein [Artemisia annua]
CHR00010249	3.42992	0.790399	2.10359	up	0.00689699	0.0354599	MYB	PWA55646.1 C2 domain-containing protein [Artemisia annua]
CHR00037248	70.0327	16.2652	2.10556	up	3.44371e-07	1.65427e-05	GRAS	PWA99661.1 Yippee-like protein [Artemisia annua]
CHR00041447	127.634	29.6446	2.10579	up	1.60506e-06	5.73279e-05	CO-like	PWA58678.1 UDP-glucuronosyl/UDP-glucosyltransferase [Artemisia annua]
CHR00074280	52.0268	12.057	2.10846	up	2.29183e-06	7.49143e-05	TCP	XP_024960562.1 NEP1-interacting protein 1-like [Cynara cardunculus var. scolymus]
CHR00064872	21.5881	4.98044	2.11367	up	4.10002e-05	0.000700841	NAC	PWA66898.1 oxoglutarate/iron-dependent dioxygenase [Artemisia annua]
CHR00054428	10.2533	2.35135	2.11982	up	0.000397184	0.00398811	NAC	XP_023742850.1 cytochrome P450 716B1-like [Lactuca sativa]
CHR00076371	269.97	61.9698	2.12298	up	3.11892e-07	1.54649e-05	bHLH	OTG16655.1 putative myc-type, basic helix-loop-helix (bHLH) domain-containing protein [Helianthus annuus]
CHR00032190	29.8367	6.82783	2.12596	up	2.11395e-06	7.0054e-05	NAC	XP_024990120.1 calcium-dependent protein kinase 29 [Cynara cardunculus var. scolymus]
CHR00076357	33.2926	7.60875	2.12801	up	1.54393e-08	1.42439e-06	GATA	PWA69399.1 polynucleotidyl transferase, ribonuclease H-like superfamily protein [Artemisia annua]
CHR00037862	13.0193	2.96703	2.12982	up	5.85568e-05	0.000925276	MYB	PWA49577.1 Chloramphenicol acetyltransferase-like domain-containing protein [Artemisia annua]
CHR00034352	3.74731	0.84705	2.13225	up	0.000162739	0.00200047	Dof	PWA99785.1 cation efflux family protein [Artemisia annua]
CHR00011633	278.144	62.9071	2.14436	up	1.08784e-07	6.57623e-06	HD-ZIP	ALF46605.1 HD-ZIP protein, partial [Chrysanthemum x morifolium]
CHR00052246	57.8062	12.968	2.1554	up	0.00339782	0.0210205	GRAS	PWA46097.1 UDP-glucuronosyl/UDP-glucosyltransferase [Artemisia annua]
CHR00019466	597.822	133.755	2.16004	up	2.93399e-08	2.36848e-06	TCP	PWA51729.1 peptidoglycan-binding LysM domain-containing protein [Artemisia annua]
CHR00018620	7.6483	1.70097	2.16221	up	0.000694866	0.00613288	CO-like	PWA54376.1 UDP-Glycosyltransferase superfamily protein [Artemisia annua]
CHR00080449	0.738597	0.156992	2.16441	up	0.00588485	0.0315807	Nin-like	PWA52018.1 catalase immune-responsive domain-containing protein [Artemisia annua]
CHR00031005	3.55632	0.785058	2.1653	up	0.000663357	0.00590598	ARR-B	PWA98144.1 RING/U-box superfamily protein [Artemisia annua]
CHR00093557	1.80512	0.393835	2.16823	up	0.0017554	0.0126234	CAMTA	PWA51951.1 protein kinase superfamily protein [Artemisia annua]
CHR00058880	10.0577	2.21281	2.17928	up	0.000123186	0.00161312	WRKY	PWA46899.1 serine-threonine/tyrosine-protein kinase catalytic domain-containing protein [Artemisia annua]
CHR00031761	14.0593	3.09382	2.18043	up	9.63116e-07	3.8233e-05	bHLH	PWA34253.1 basic helix-loop-helix (bHLH) DNA-binding superfamily protein [Artemisia annua]
CHR00036477	25.6802	5.65281	2.18163	up	0.000565124	0.00523927	YABBY	PWA68337.1 hypothetical protein CTI12_AA308870 [Artemisia annua]
CHR00093523	4.07501	0.889221	2.18359	up	0.000294757	0.00316616	bHLH	PWA94099.1 (3S,6E)-nerolidol synthase 1 [Artemisia annua]
CHR00081535	6.36126	1.3902	2.18595	up	1.59124e-05	0.000330455	bHLH	XP_024990729.1 uncharacterized protein LOC112525015 [Cynara cardunculus var. scolymus]
CHR00050254	32.5655	7.14224	2.18732	up	7.51096e-12	3.15675e-09	GRAS	PWA68569.1 UBA-like protein [Artemisia annua]
CHR00027619	148.212	32.4461	2.1912	up	1.33186e-07	7.73358e-06	FAR1	PWA84492.1 auxin efflux carrier family protein [Artemisia annua]
CHR00081730	2.10654	0.452976	2.1927	up	0.000212009	0.00245886	HD-ZIP	XP_024984205.1 protein ENHANCED DISEASE RESISTANCE 2-like [Cynara cardunculus var. scolymus]
CHR00005512	9.76013	2.11912	2.19812	up	5.91328e-05	0.000930867	MIKC_MADS	PWA72813.1 Glycosyl transferase, family 8 [Artemisia annua]
CHR00035832	26.9853	5.85859	2.20162	up	3.89268e-05	0.000670594	NAC	PWA89607.1 NAC domain-containing protein 83 [Artemisia annua]
CHR00074606	5.65254	1.2169	2.20643	up	0.00527937	0.0291224	bHLH	PWA58193.1 UDP-glucuronosyl/UDP-glucosyltransferase [Artemisia annua]
CHR00057436	8.20477	1.76806	2.20792	up	1.17533e-09	1.8635e-07	HD-ZIP	ALF46610.1 HD-ZIP protein, partial [Chrysanthemum x morifolium]
CHR00028284	4.9187	1.04631	2.22217	up	2.36631e-07	1.22613e-05	FAR1	PWA40639.1 root hair specific 16 [Artemisia annua]
CHR00028852	4.78378	1.01498	2.22557	up	0.00151218	0.0112883	GRF	PWA66845.1 voltage-dependent anion channel [Artemisia annua]
CHR00083385	1.11886	0.231166	2.22677	up	0.0105251	0.0487038	NF-YB	XP_023767474.1 cysteine-rich receptor-like protein kinase 2 [Lactuca sativa]
CHR00086491	50.3791	10.7162	2.23198	up	7.2504e-05	0.00108277	C2H2	PWA58666.1 beta glucosidase 41 [Artemisia annua]
CHR00016096	4.57818	0.965826	2.23323	up	0.000187677	0.00223554	bHLH	PWA89810.1 UDP-glycosyltransferase 71E1 [Artemisia annua]
CHR00022596	7.84056	1.6527	2.23927	up	0.000424227	0.00419286	NAC	PWA42769.1 hypothetical protein CTI12_AA541340 [Artemisia annua]
CHR00005088	6.4675	1.36135	2.23984	up	1.44591e-05	0.00031025	HD-ZIP	PWA87343.1 ubiquitin carboxyl-terminal hydrolase family protein [Artemisia annua]
CHR00087306	47.6101	10.0641	2.24092	up	3.35458e-09	4.44113e-07	G2-like	PWA61077.1 Armadillo-like helical [Artemisia annua]
CHR00048711	9.847	2.06791	2.24601	up	6.84213e-06	0.000175548	WRKY	PWA74055.1 Protein kinase, ATP binding site-containing protein [Artemisia annua]
CHR00081785	12.9138	2.71428	2.24608	up	7.41529e-05	0.00109934	HD-ZIP	ALF46601.1 HD-ZIP protein, partial [Chrysanthemum x morifolium]
CHR00036714	20.7271	4.34745	2.25066	up	3.83479e-05	0.000661482	CPP	PWA44395.1 berberine/berberine-like, FAD-binding, type 2 [Artemisia annua]
CHR00009029	16.3168	3.39575	2.2612	up	0.000822595	0.00700343	ARF	PWA83039.1 cellulose synthase, nucleotide-diphospho-sugar transferase [Artemisia annua]
CHR00085511	3.26682	0.673476	2.26133	up	0.00310312	0.019557	bHLH	PWA34885.1 UDP-glucuronosyl/UDP-glucosyltransferase [Artemisia annua]
CHR00052655	61.6964	12.8571	2.26174	up	4.83894e-09	5.66927e-07	C3H	PWA84027.1 alpha/beta-Hydrolases superfamily protein [Artemisia annua]
CHR00020190	61.3223	12.7326	2.26699	up	1.31387e-06	4.87921e-05	LBD	PWA61077.1 Armadillo-like helical [Artemisia annua]
CHR00058526	3.01742	0.611272	2.28479	up	0.00283261	0.0183155	LBD	PWA88985.1 hypothetical protein CTI12_AA115800 [Artemisia annua]
CHR00040294	187.289	38.4153	2.28521	up	1.35548e-07	7.82638e-06	MIKC_MADS	PWA41526.1 GDP-fucose protein O-fucosyltransferase [Artemisia annua]
CHR00064926	15.0239	3.0742	2.28525	up	8.24534e-05	0.00119824	Nin-like	PWA84990.1 HXXXD-type acyl-transferase family protein [Artemisia annua]
CHR00075448	2.20546	0.443422	2.28868	up	0.000326142	0.00342682	M-type_MADS	PWA79635.1 actin cross-linking [Artemisia annua]
CHR00061781	1.6789	0.333816	2.29637	up	3.51874e-05	0.0006203	GRAS	XP_021998448.1 calcium-transporting ATPase 2, plasma membrane-type-like [Helianthus annuus]
CHR00058495	22.2423	4.4785	2.30965	up	8.83343e-09	9.35566e-07	GRAS	PWA47290.1 hypothetical protein CTI12_AA502620 [Artemisia annua]
CHR00061073	3.04696	0.604168	2.31539	up	0.00123506	0.00964189	B3	PWA93740.1 B3 DNA binding domain-containing protein [Artemisia annua]
CHR00008543	1.03007	0.197646	2.32448	up	0.00367717	0.0223415	E2F/DP	OTG33504.1 putative cytochrome P450 [Helianthus annuus]
CHR00069533	201.237	40.1288	2.3259	up	6.22164e-06	0.000163917	bZIP	PWA58275.1 TGA1A-related protein [Artemisia annua]
CHR00061926	6.41476	1.2691	2.32851	up	0.000154706	0.00192496	FAR1	PWA65785.1 alpha/beta-Hydrolases superfamily protein [Artemisia annua]
CHR00088442	248.054	49.3001	2.33076	up	1.22518e-10	3.11926e-08	G2-like	PWA46706.1 hypothetical protein CTI12_AA505920 [Artemisia annua]
CHR00030608	10.0712	1.98811	2.33496	up	1.46818e-17	4.8593e-14	ERF	PWA37977.1 lysophosphatidylcholine acyltransferase 1 [Artemisia annua]
CHR00001185	16.7731	3.30438	2.34019	up	0.000219928	0.00252856	FAR1	PWA78926.1 alpha/beta-Hydrolases superfamily protein [Artemisia annua]
CHR00080680	1.46665	0.280129	2.34756	up	2.84458e-05	0.000523775	Nin-like	PWA69395.1 Phox/Bem1p [Artemisia annua]
CHR00036350	21.1553	4.14605	2.34841	up	2.48038e-05	0.00047046	NAC	XP_023742850.1 cytochrome P450 716B1-like [Lactuca sativa]
CHR00034883	15.6031	3.05174	2.35033	up	6.06431e-08	4.16482e-06	C3H	PWA84027.1 alpha/beta-Hydrolases superfamily protein [Artemisia annua]
CHR00065508	406.871	79.779	2.35035	up	3.08796e-10	6.5938e-08	G2-like	PWA83155.1 chlorophyll(ide) b reductase NYC1 protein [Artemisia annua]
CHR00029442	2.70708	0.52119	2.35476	up	0.00371486	0.022493	NAC	PWA80586.1 cytochrome P450 94A1 [Artemisia annua]
CHR00091165	7.52076	1.45242	2.36443	up	0.000229224	0.00259931	FAR1	PWA78926.1 alpha/beta-Hydrolases superfamily protein [Artemisia annua]
CHR00016613	6.76712	1.28792	2.38447	up	0.000167667	0.00204584	GATA	PWA51383.1 hypothetical protein CTI12_AA464360 [Artemisia annua]
CHR00010600	10.188	1.94149	2.38564	up	1.75102e-05	0.000357468	MIKC_MADS	PWA34491.1 Protein kinase, catalytic domain-containing protein [Artemisia annua]
CHR00060757	1026.34	195.968	2.38876	up	9.77446e-08	6.08252e-06	MYB_related	PWA55766.1 heavy metal-associated domain, HMA [Artemisia annua]
CHR00001483	45.9727	8.7012	2.40015	up	1.99136e-15	2.92929e-12	M-type_MADS	PWA50101.1 oligopeptide transporter 7 [Artemisia annua]
CHR00036479	26.9662	5.07391	2.40767	up	4.92918e-05	0.000809373	YABBY	PWA68337.1 hypothetical protein CTI12_AA308870 [Artemisia annua]
CHR00074268	22.4107	4.13817	2.43428	up	1.83699e-06	6.2761e-05	bHLH	KVI04988.1 Apple-like protein, partial [Cynara cardunculus var. scolymus]
CHR00085480	9.48577	1.74405	2.4366	up	5.10793e-05	0.000830492	FAR1	PWA65785.1 alpha/beta-Hydrolases superfamily protein [Artemisia annua]
CHR00088659	15.0147	2.73204	2.45401	up	0.000275814	0.00300659	MYB	PWA63224.1 cytochrome P450 [Artemisia annua]
CHR00039360	31.6469	5.69773	2.47153	up	2.92061e-05	0.000532726	NAC	PWA51185.1 polynucleotidyl transferase, ribonuclease H-like superfamily protein [Artemisia annua]
CHR00030600	41.5727	7.46031	2.47674	up	1.0243e-08	1.03804e-06	bHLH	PWA95345.1 Protein kinase-like domain-containing protein [Artemisia annua]
CHR00083413	27.4206	4.88835	2.48542	up	2.50803e-06	8.00091e-05	HD-ZIP	ALF46601.1 HD-ZIP protein, partial [Chrysanthemum x morifolium]
CHR00031756	19.4047	3.45578	2.4859	up	8.09323e-10	1.39151e-07	HSF	PWA55276.1 AAA+ ATPase domain-containing protein [Artemisia annua]
CHR00037475	73.9398	13.1389	2.49161	up	8.19127e-06	0.00020251	MYB	PWA72169.1 R2R3 MYB transciption factor 3 [Artemisia annua]
CHR00059796	189.403	33.5484	2.49678	up	6.98512e-06	0.000178525	FAR1	XP_021982382.1 uncharacterized protein LOC110878393 [Helianthus annuus]
CHR00090712	9.80419	1.72836	2.49714	up	8.54117e-06	0.000208052	ERF	XP_022016931.1 uncharacterized protein LOC110916527 [Helianthus annuus]
CHR00004909	498.771	88.1285	2.50056	up	5.8135e-07	2.53875e-05	bHLH	PWA66351.1 cytochrome P450 protein [Artemisia annua]
CHR00021148	38.9367	6.86589	2.50188	up	5.36545e-07	2.37967e-05	C3H	OTF86359.1 putative proton-dependent oligopeptide transporter family [Helianthus annuus]
CHR00085854	471.474	83.038	2.50519	up	1.09505e-05	0.000252347	BBR-BPC	PWA75426.1 proton-dependent oligopeptide transporter family [Artemisia annua]
CHR00009986	20.4442	3.56996	2.51438	up	1.34261e-05	0.000294285	bHLH	PWA78867.1 cis-zeatin O-glucosyltransferase 2 [Artemisia annua]
CHR00012633	2.71403	0.463694	2.52371	up	1.02562e-06	3.99947e-05	B3	PWA79927.1 Extracellular ligand-binding receptor [Artemisia annua]
CHR00084162	11.9434	2.06361	2.5272	up	0.00234702	0.0157882	C2H2	PWA92863.1 Zinc finger, C2H2 [Artemisia annua]
CHR00073911	183.935	31.8097	2.53128	up	1.76843e-05	0.000359911	FAR1	XP_021982382.1 uncharacterized protein LOC110878393 [Helianthus annuus]
CHR00017576	11.3552	1.93205	2.54897	up	0.004894	0.0275452	BBR-BPC	PWA35591.1 proton-dependent oligopeptide transporter family [Artemisia annua]
CHR00012637	1.32011	0.216183	2.55598	up	3.01344e-06	9.22427e-05	B3	PWA79927.1 Extracellular ligand-binding receptor [Artemisia annua]
CHR00011858	1.5882	0.260558	2.56243	up	0.00475845	0.0269564	Nin-like	PWA59468.1 Chloramphenicol acetyltransferase-like domain-containing protein [Artemisia annua]
CHR00084149	27.6827	4.67055	2.56476	up	0.000126043	0.00163757	C3H	PWA51623.1 purple acid phosphatase [Artemisia annua]
CHR00081855	19.0519	3.21178	2.56476	up	1.08217e-05	0.000249814	bHLH	PWA36076.1 zeatin O-glucosyltransferase [Artemisia annua]
CHR00016098	7.46685	1.2494	2.56969	up	2.9785e-05	0.000541387	bHLH	PWA89810.1 UDP-glycosyltransferase 71E1 [Artemisia annua]
CHR00013062	14.287	2.39313	2.57273	up	0.000848687	0.0071817	C2H2	PWA35885.1 glucose/ribitol dehydrogenase [Artemisia annua]
CHR00046326	92.5015	15.4826	2.57805	up	1.50654e-08	1.40458e-06	GRAS	PWA57201.1 hypothetical protein CTI12_AA412560 [Artemisia annua]
CHR00003896	173.169	28.5371	2.60085	up	2.00338e-05	0.000401252	bZIP	PWA63229.1 glycosyl hydrolase superfamily protein [Artemisia annua]
CHR00055623	254.1	41.331	2.6198	up	1.05965e-05	0.000245686	MYB	XP_023759493.1 pathogen-related protein-like [Lactuca sativa]
CHR00070052	14.2941	2.29555	2.63325	up	2.53033e-08	2.10025e-06	C2H2	XP_024994807.1 putative U-box domain-containing protein 50 [Cynara cardunculus var. scolymus]
CHR00084600	9.39967	1.49769	2.64181	up	0.000839293	0.00711813	MYB_related	PWA94479.1 major facilitator superfamily protein [Artemisia annua]
CHR00082067	27.7425	4.37072	2.66338	up	7.36134e-05	0.00109379	bHLH	PWA66460.1 Armadillo [Artemisia annua]
CHR00062428	191.303	30.1585	2.66482	up	2.31326e-07	1.20572e-05	M-type_MADS	PWA56771.1 multidrug resistance-associated protein 4 [Artemisia annua]
CHR00071151	260.601	40.7574	2.67641	up	0.00026315	0.00289735	Trihelix	PWA67584.1 putative, Caspase-like domain protein [Artemisia annua]
CHR00016103	70.0201	10.8562	2.68813	up	1.06836e-06	4.11165e-05	bHLH	PWA70520.1 UDP-glycosyltransferase 71E1 [Artemisia annua]
CHR00084088	304.315	46.812	2.70035	up	7.60272e-11	2.05413e-08	MYB_related	PWA83999.1 heavy metal-associated domain, HMA [Artemisia annua]
CHR00046909	37.2382	5.70812	2.70356	up	3.84751e-11	1.13682e-08	ERF	PWA93000.1 alanine:glyoxylate aminotransferase 3 [Artemisia annua]
CHR00033254	184.031	28.1094	2.71039	up	4.6514e-09	5.54773e-07	bHLH	KVH87715.1 UDP-glucuronosyl/UDP-glucosyltransferase [Cynara cardunculus var. scolymus]
CHR00068769	298.315	45.3671	2.71685	up	0.00817065	0.0401974	ERF	XP_023758649.1 mitogen-activated protein kinase kinase kinase 1-like [Lactuca sativa]
CHR00028777	9.30558	1.40019	2.72376	up	7.22346e-07	3.04459e-05	ARF	PWA82679.1 seven transmembrane MLO family protein [Artemisia annua]
CHR00079836	1.98049	0.290557	2.72741	up	0.0093293	0.0444683	B3	PWA62517.1 B3 domain-containing protein, DNA-binding pseudobarrel domain protein [Artemisia annua]
CHR00085479	89.3117	13.436	2.73183	up	2.58907e-06	8.14197e-05	FAR1	PWA65785.1 alpha/beta-Hydrolases superfamily protein [Artemisia annua]
CHR00082026	3.73704	0.551855	2.73748	up	0.000195079	0.00230594	ARF	PWA82679.1 seven transmembrane MLO family protein [Artemisia annua]
CHR00052965	179.619	26.818	2.74321	up	9.12031e-08	5.71646e-06	C2H2	XP_023755768.1 zinc finger protein ZAT10-like [Lactuca sativa]
CHR00083428	3.96216	0.573776	2.76644	up	3.08623e-05	0.000557036	M-type_MADS	PWA94146.1 transcription factor, MADS-box [Artemisia annua]
CHR00083408	23.1004	3.34157	2.78563	up	0.000247489	0.00275916	bHLH	PWA53823.1 Armadillo-like helical [Artemisia annua]
CHR00071080	29.1851	4.22388	2.78567	up	4.90081e-10	9.26359e-08	TALE	PWA99607.1 major facilitator superfamily protein [Artemisia annua]
CHR00042231	12.2067	1.76005	2.78699	up	0.00149591	0.0112043	NAC	PWA83652.1 No apical meristem (NAM) protein [Artemisia annua]
CHR00075227	25.3652	3.63288	2.80027	up	5.12682e-06	0.000141257	bHLH	AFO64616.1 cytochrome P450 mono-oxygenase [Artemisia annua]
CHR00004745	2.39441	0.335039	2.80085	up	0.00693218	0.0356132	ERF	PWA41739.1 tubby C-terminal-like domain-containing protein [Artemisia annua]
CHR00002033	40.323	5.74186	2.80986	up	2.1364e-05	0.000420576	MYB_related	PWA67209.1 amino acid transporter, transmembrane domain-containing protein [Artemisia annua]
CHR00026102	1.60968	0.22062	2.81212	up	0.00618248	0.03274	bHLH	PWA91779.1 thiF family protein [Artemisia annua]
CHR00023476	90.9084	12.7505	2.83289	up	2.70083e-05	0.000502902	NAC	PWA94149.1 No apical meristem (NAM) protein [Artemisia annua]
CHR00087670	2.18454	0.297286	2.83626	up	0.000132884	0.00170144	Nin-like	PWA75730.1 ABC-2 type transporter family protein [Artemisia annua]
CHR00029132	22.7276	3.1288	2.85679	up	5.65844e-13	3.48428e-10	GRAS	PWA47290.1 hypothetical protein CTI12_AA502620 [Artemisia annua]
CHR00068049	10.6331	1.45239	2.86351	up	2.37534e-06	7.65136e-05	B3	PWA80673.1 glutamate receptor 2.1 [Artemisia annua]
CHR00089562	261.034	35.4542	2.87986	up	1.00494e-10	2.63453e-08	NAC	PWA88392.1 NAC (No Apical Meristem) domain transcriptional regulator superfamily protein [Artemisia annua]
CHR00031236	1.27498	0.16412	2.88359	up	0.000131782	0.00169345	TCP	PWA63439.1 cullin [Artemisia annua]
CHR00014001	74.0252	9.89001	2.90271	up	1.43511e-05	0.000308683	NF-YB	PWA50421.1 methyl esterase 1 [Artemisia annua]
CHR00015275	117.197	15.4816	2.9195	up	0.0079841	0.0394924	MYB	PWA78285.1 cytochrome P450 [Artemisia annua]
CHR00044547	3.23397	0.418525	2.92031	up	0.00314854	0.0197881	LSD	PWA90878.1 CASP-like protein [Artemisia annua]
CHR00056019	56.3033	7.11725	2.98206	up	0.000130399	0.00167934	HSF	XP_024973106.1 cytochrome P450 71A1-like [Cynara cardunculus var. scolymus]
CHR00093414	3.31725	0.408133	2.9923	up	0.00624532	0.0329727	FAR1	PWA84469.1 inositol-tetrakisphosphate 1-kinase, ATP-grasp fold, subdomain 1 [Artemisia annua]
CHR00093597	18.9475	2.34823	3.007	up	4.94168e-09	5.71379e-07	HB-other	PWA90478.1 sucrose synthase [Artemisia annua]
CHR00015278	73.9972	9.095	3.02294	up	0.00795212	0.0393858	MYB	PWA78285.1 cytochrome P450 [Artemisia annua]
CHR00014597	12.0896	1.41303	3.08793	up	1.64555e-06	5.81722e-05	FAR1	PWA65785.1 alpha/beta-Hydrolases superfamily protein [Artemisia annua]
CHR00026389	5.96617	0.690805	3.09214	up	3.5593e-05	0.000625369	MYB	PWA63224.1 cytochrome P450 [Artemisia annua]
CHR00081673	18.6357	2.16311	3.10101	up	1.2278e-07	7.22437e-06	WRKY	AJF11717.1 WRKY42 [Chrysanthemum x morifolium]
CHR00054882	159.288	18.4708	3.10763	up	2.10898e-07	1.1146e-05	NAC	PWA68608.1 NAC-like, activated by AP3/PI [Artemisia annua]
CHR00030404	7.10207	0.813464	3.11049	up	0.00348216	0.0214121	C3H	PWA51641.1 purple acid phosphatases superfamily protein [Artemisia annua]
CHR00032564	6.68078	0.763786	3.11217	up	1.4105e-05	0.000304626	ERF	PWA86797.1 glycyl-tRNA synthetase / glycine--tRNA ligase [Artemisia annua]
CHR00085834	7.44373	0.847043	3.12052	up	4.2255e-09	5.25272e-07	Nin-like	PWA75730.1 ABC-2 type transporter family protein [Artemisia annua]
CHR00079450	22.9899	2.61204	3.13287	up	5.04623e-16	1.11345e-12	bHLH	PWA91778.1 cysteine protease [Artemisia annua]
CHR00080548	5.4957	0.604508	3.16342	up	2.3554e-06	7.61493e-05	MYB_related	PWA94479.1 major facilitator superfamily protein [Artemisia annua]
CHR00056519	598.167	66.6077	3.16659	up	1.94315e-06	6.56259e-05	bHLH	PWA80894.1 11-oxo-beta-amyrin 30-oxidase [Artemisia annua]
CHR00010198	137.219	14.9475	3.19764	up	0.0050682	0.0282311	ARF	PWA93749.1 cellulose synthase, nucleotide-diphospho-sugar transferase [Artemisia annua]
CHR00029182	1.35805	0.13784	3.21001	up	0.000601124	0.00550365	NF-YC	PWA68438.1 PB1 domain-containing protein [Artemisia annua]
CHR00025994	14.2943	1.50893	3.23532	up	4.80247e-08	3.47431e-06	CPP	PWA63128.1 putative L-type lectin-domain containing receptor kinase S.5 [Artemisia annua]
CHR00017516	3.25768	0.333214	3.25109	up	0.00480107	0.0271456	bHLH	XP_024963842.1 7-deoxyloganetin glucosyltransferase-like [Cynara cardunculus var. scolymus]
CHR00085862	8.6617	0.889048	3.26985	up	0.00196151	0.0137545	NAC	XP_021974231.1 cytochrome P450 704C1-like isoform X3 [Helianthus annuus]
CHR00057110	2.85744	0.274007	3.33577	up	5.85895e-05	0.000925276	GRAS	XP_023749222.1 putative calcium-transporting ATPase 13, plasma membrane-type [Lactuca sativa]
CHR00033771	4.80123	0.466428	3.33608	up	0.000663736	0.00590702	G2-like	PWA82461.1 dnaJ domain-containing protein [Artemisia annua]
CHR00066972	0.791596	0.0690726	3.34162	up	0.00104449	0.008456	ERF	PWA66893.1 caffeoyl-CoA O-methyltransferase 2 [Artemisia annua]
CHR00090058	33.5026	3.08726	3.43564	up	9.42711e-10	1.58988e-07	ERF	PWA90015.1 ethylene-responsive transcription factor RAP2-11 [Artemisia annua]
CHR00062408	64.9371	5.72095	3.50242	up	0.00700768	0.0358827	DBB	PWA95098.1 cucumisin [Artemisia annua]
CHR00091732	28.4055	2.49113	3.50603	up	1.44323e-06	5.22101e-05	WRKY	AJF11717.1 WRKY42 [Chrysanthemum x morifolium]
CHR00007443	6.02246	0.502386	3.55744	up	0.00161658	0.011857	NAC	PWA55089.1 pectinesterase 2 [Artemisia annua]
CHR00001348	4.12068	0.339799	3.56178	up	0.00863161	0.0419277	EIL	PWA41231.1 pre-mRNA cleavage factor Im 25 kDa subunit 2 [Artemisia annua]
CHR00054740	59.2303	4.89768	3.59347	up	2.44685e-07	1.26539e-05	NAC	PWA51787.1 polynucleotidyl transferase, ribonuclease H-like superfamily protein [Artemisia annua]
CHR00092061	1.10571	0.0817889	3.60349	up	0.00417597	0.024506	bHLH	PWA34885.1 UDP-glucuronosyl/UDP-glucosyltransferase [Artemisia annua]
CHR00014595	5.71457	0.450116	3.6371	up	0.00459708	0.0263068	FAR1	PWA65785.1 alpha/beta-Hydrolases superfamily protein [Artemisia annua]
CHR00020066	8.13302	0.622588	3.68623	up	0.000237142	0.00267421	bHLH	XP_023745441.1 phosphatidylinositol/phosphatidylcholine transfer protein SFH6-like [Lactuca sativa]
CHR00040121	2.37383	0.173519	3.69928	up	3.81472e-05	0.000660171	C3H	KVH89600.1 Apple-like protein [Cynara cardunculus var. scolymus]
CHR00060432	24.0654	1.83736	3.70402	up	8.55375e-12	3.38039e-09	C2H2	PWA75325.1 C2H2-type zinc finger family protein [Artemisia annua]
CHR00082028	11.2044	0.838605	3.72412	up	3.77302e-07	1.75884e-05	ARF	PWA82679.1 seven transmembrane MLO family protein [Artemisia annua]
CHR00051304	16.3709	1.21986	3.73545	up	2.05245e-05	0.000408301	C2H2	PWA45318.1 zinc finger, C2H2 [Artemisia annua]
CHR00044557	14.9798	1.09494	3.76194	up	2.18123e-08	1.86528e-06	LSD	PWA90878.1 CASP-like protein [Artemisia annua]
CHR00062357	1595.59	116.442	3.77629	up	0.00024859	0.00276911	BBR-BPC	PWA91778.1 cysteine protease [Artemisia annua]
CHR00080204	17.3904	1.24589	3.79235	up	1.27938e-06	4.77119e-05	HSF	OTG34164.1 putative cytochrome P450, family 83, subfamily B, polypeptide 1 [Helianthus annuus]
CHR00054737	71.8463	5.17093	3.79383	up	1.19107e-06	4.49889e-05	NAC	PWA51787.1 polynucleotidyl transferase, ribonuclease H-like superfamily protein [Artemisia annua]
CHR00029872	22.7664	1.59767	3.8245	up	3.01665e-12	1.56618e-09	bZIP	PWA69512.1 basic-leucine zipper domain-containing protein [Artemisia annua]
CHR00063707	43.1854	2.9667	3.85909	up	7.85815e-09	8.49257e-07	HSF	XP_024973106.1 cytochrome P450 71A1-like [Cynara cardunculus var. scolymus]
CHR00026100	67.46	4.58376	3.8765	up	2.64949e-09	3.65381e-07	BBR-BPC	PWA91778.1 cysteine protease [Artemisia annua]
CHR00016099	6.43187	0.40861	3.9438	up	1.11121e-13	9.49116e-11	bHLH	PWA89810.1 UDP-glycosyltransferase 71E1 [Artemisia annua]
CHR00012108	68.9156	4.25917	4.01301	up	0.00870076	0.0421855	NAC	PWA82723.1 alcohol dehydrogenase [Artemisia annua]
CHR00047425	2.71457	0.138948	4.19315	up	0.000244915	0.0027397	FAR1	PWA46644.1 serine-threonine/tyrosine-protein kinase catalytic domain-containing protein [Artemisia annua]
CHR00091835	0.936937	0.0413479	4.20489	up	0.00240287	0.0160786	E2F/DP	PLY81652.1 hypothetical protein LSAT_1X89541 [Lactuca sativa]
CHR00056498	1.14385	0.0523352	4.21026	up	0.00142723	0.0108095	NAC	PWA78085.1 S-adenosyl-L-methionine-dependent methyltransferases superfamily protein [Artemisia annua]
CHR00014894	4.72134	0.234947	4.27171	up	3.67124e-08	2.82579e-06	MYB	PWA49094.1 geraniol 8-hydroxylase [Artemisia annua]
CHR00016100	0.538447	0.0146762	4.47416	up	0.000760338	0.00658903	bHLH	PWA89810.1 UDP-glycosyltransferase 71E1 [Artemisia annua]
CHR00080205	34.78	1.51339	4.51332	up	6.10299e-08	4.16482e-06	HSF	XP_024973106.1 cytochrome P450 71A1-like [Cynara cardunculus var. scolymus]
CHR00064338	1.45062	0.0479581	4.65543	up	5.49799e-06	0.000149156	NAC	PWA78085.1 S-adenosyl-L-methionine-dependent methyltransferases superfamily protein [Artemisia annua]
CHR00068475	1.01616	0.0260622	4.83062	up	0.000283566	0.00306835	NAC	XP_023756996.1 putative 12-oxophytodienoate reductase-like protein 1 isoform X2 [Lactuca sativa]
CHR00027332	5.85591	0.155534	5.14716	up	4.41676e-09	5.39964e-07	bHLH	PWA38270.1 Cyanidin-3-O-glucoside 2-O-glucuronosyltransferase [Artemisia annua]
CHR00024666	1.65334	0.0189153	5.84611	up	3.44906e-05	0.000610049	GRAS	BAW34954.1 (+)-alpha-bisabolol synthase [Artemisia maritima]
CHR00037746	0.627525	0	5.99441	up	0.000349142	0.00362391	GRAS	ALF46576.1 GRAS protein, partial [Chrysanthemum x morifolium]
CHR00078588	0.679987	0	6.1085	up	0.00036656	0.00375755	MYB	PWA78544.1 Homeodomain-like protein [Artemisia annua]
CHR00035655	1.17029	0	6.883	up	8.28122e-06	0.000203972	bHLH	PWA34885.1 UDP-glucuronosyl/UDP-glucosyltransferase [Artemisia annua]
CHR00014496	1.26485	0	6.99418	up	9.25315e-05	0.00130461	GRAS	PWA68387.1 3-hydroxy-3-methylglutaryl-coenzyme A reductase [Artemisia annua]
CHR00025825	2.14518	0	7.75167	up	1.00697e-06	3.94416e-05	bHLH	XP_021981236.1 G-type lectin S-receptor-like serine/threonine-protein kinase At1g11330 [Helianthus annuus]
CHR00077119	12.4856	0	10.2872	up	0.00607518	0.0323334	GATA	PWA93497.1 importin-alpha, importin-beta-binding domain, Armadillo-type fold, Importin subunit alpha [Artemisia annua]

## Sheet: Table S8
Table S8 List of the quantitative primers for qRT-PCR in this study
Primer	Gene	Sequence	Tm (℃)
06320F1	CHR00006320	CTATGACATGCCTTCAACATCC	60
06320R1		CCACCATCTTGAGACCCTATTT	60
043772F1	CHR00043772	TGAACTTTCAGCAGTCGGATAC	60
043772R1		AAGATGGAACAGCGGATGTCT	60
083963F1	CHR00083963	GTGCTAAGCAATGCGAAGTACA	60
P14785R1		TCGGCAGGTTTGATAGGAATA	60
058078F2	CHR00058078	ATTTGGAGGAGATGTTCAGAGG	60
058078R2		CGTGAGTGTCCGCCTTTG	60
07375F3	CHR00007375	AATCGCCAACAACCTCACC	60
07375R3		CACGAGCCCAGGAAGAACTA	60
081223F1	CHR00081223	TACTCGACACCGACTCAGGTC	60
081223R1		TCTTCGCTCATTTGCTCCA	60
083483F1	CHR00083483	TTTTCCCCGAGCTTCTTTC	60
083483R1		GGGTTCCCGAGGTAGTCAA	60
025101F1	CHR00025101	TCGAGAACGGGTTAGTATCAGC	60
025101R1		CCCCAAACGACTCCTCAATC	60
01876F1	CHR00001876	TTGATTTGTTGTTGCAGATTGC	60
01876R1		CGCTGAACTTTCCGTCCC	60
040027F1	CHR00040027	AAAGACATTGACCGAGAAGGC	60
040027R1		CCATTGAGGAACGCACAGAT	60
045797F1	XLOC_045797	GGAGGAGTTTCGTAGGGTTCTT	60
045797R1		ATTTCGTCCGCCACATCA	60
GAPDH-F1	CHR00001231	CAACATCGTCCCAACCTCAA	60
GAPDH-R1		GCGGCATTCACTTCCTCAG	60

## Sheet: Table S9
Table S9 List of hormone-related DEGs.
ID	expression_Flower-CK	expression_Flower-SP	log2FC(Flower-CK/Flower-SP)	Up-or Down-Regulation (CK-F-vs-SP-F)	pvalue	padj	KEGG_pathways	gene_description
CHR00006462	0	30.2918	-11.5652	down	5.30683e-14	5.39133e-11	ko04016|MAPK signaling pathway - plant; ko04075|Plant hormone signal transduction; ko04626|Plant-pathogen interaction	ADE22249.1 somatic embryogenesis receptor-like kinase 1 [Ageratina adenophora]
CHR00006320	0	6.19866	-9.27814	down	3.39153e-06	0.000100883	ko04075|Plant hormone signal transduction	PWA94047.1 small auxin-up RNA [Artemisia annua]
CHR00092462	0	4.84431	-8.92312	down	8.70434e-07	3.54809e-05	ko04075|Plant hormone signal transduction	PWA55918.1 small auxin-up RNA [Artemisia annua]
CHR00025340	0	1.74886	-7.4585	down	0.00159787	0.0117599	ko04075|Plant hormone signal transduction	PWA80949.1 ZIM-domain protein 6 [Artemisia annua]
CHR00082498	0	0.817238	-6.37023	down	0.0049421	0.0277097	ko04075|Plant hormone signal transduction	XP_023729646.1 cyclin-D3-2-like [Lactuca sativa]
CHR00087365	0.460071	10.0416	-4.4184	down	5.56955e-05	0.000891061	ko04075|Plant hormone signal transduction	PWA89387.1 SAUR-like auxin-responsive protein family [Artemisia annua]
CHR00059413	0.331538	5.59602	-4.03686	down	0.000300407	0.00322166	ko04075|Plant hormone signal transduction	PWA50830.1 hypothetical protein CTI12_AA470600 [Artemisia annua]
CHR00076235	1.79323	24.1991	-3.74689	down	4.46362e-05	0.000749536	ko04016|MAPK signaling pathway - plant; ko04075|Plant hormone signal transduction	PWA48581.1 Polyketide cyclase/dehydrase [Artemisia annua]
CHR00051402	0.449894	4.31986	-3.23495	down	7.95327e-10	1.32961e-07	ko04075|Plant hormone signal transduction	PWA55204.1 protein kinase domain, Eukaryotic elongation factor 2 kinase [Artemisia annua]
CHR00043345	1.1133	8.90085	-2.98782	down	0.00985778	0.046396	ko04075|Plant hormone signal transduction	PWA79847.1 PB1 domain, AUX/IAA protein [Artemisia annua]
CHR00031099	6.02316	46.7656	-2.95477	down	2.87943e-06	8.84385e-05	ko04075|Plant hormone signal transduction	PWA63989.1 auxin-responsive GH3 family protein [Artemisia annua]
CHR00013507	1.21967	8.65077	-2.81623	down	0.0077936	0.0388269	ko04075|Plant hormone signal transduction	PWA42212.1 small auxin-up RNA [Artemisia annua]
CHR00093459	0.717778	4.68418	-2.6893	down	0.00624583	0.0328902	ko04075|Plant hormone signal transduction	KVI06380.1 CheY-like superfamily, partial [Cynara cardunculus var. scolymus]
CHR00029221	0.143863	0.857605	-2.49539	down	0.00511133	0.0284173	ko04075|Plant hormone signal transduction	PWA81552.1 hypothetical protein CTI12_AA185080 [Artemisia annua]
CHR00037918	0.568586	3.13963	-2.44458	down	0.000939566	0.00775795	ko04075|Plant hormone signal transduction	PWA55917.1 pigment precursor permease, P-loop containing nucleoside triphosphate hydrolase [Artemisia annua]
CHR00083095	9.41648	48.3578	-2.35926	down	0.000259218	0.002864	ko04075|Plant hormone signal transduction	PWA55918.1 small auxin-up RNA [Artemisia annua]
CHR00064875	0.767969	3.16573	-2.02931	down	0.000590019	0.00541776	ko04075|Plant hormone signal transduction	PWA48551.1 GH3 family [Artemisia annua]
CHR00072252	1.06066	4.0786	-1.9331	down	0.000732564	0.00639167	ko04075|Plant hormone signal transduction	PWA97291.1 CHASE domain containing histidine kinase protein [Artemisia annua]
CHR00076270	2.08331	7.35277	-1.81446	down	0.000215357	0.00249493	ko04016|MAPK signaling pathway - plant; ko04075|Plant hormone signal transduction	PWA90985.1 myc-type, basic helix-loop-helix (bHLH) domain, Transcription factor MYC/MYB N-terminal [Artemisia annua]
CHR00049535	8.45672	29.2347	-1.7883	down	1.32451e-06	4.91372e-05	ko04075|Plant hormone signal transduction	PWA69731.1 Amino acid transporter, transmembrane [Artemisia annua]
CHR00014649	2.85969	9.41509	-1.71561	down	9.30516e-06	0.000223646	ko04075|Plant hormone signal transduction	PWA36924.1 PB1 domain, AUX/IAA protein [Artemisia annua]
CHR00020723	1.42792	4.65451	-1.69774	down	0.00422567	0.024634	ko04075|Plant hormone signal transduction	PWA48550.1 GH3 family [Artemisia annua]
CHR00044304	3.40937	10.5983	-1.6334	down	0.00186703	0.0132214	ko04075|Plant hormone signal transduction	PWA42212.1 small auxin-up RNA [Artemisia annua]
CHR00006218	229.177	701.037	-1.61298	down	0.000260684	0.00287504	ko04075|Plant hormone signal transduction	PWA98345.1 auxin-induced protein 22D [Artemisia annua]
CHR00048212	5.92287	17.5375	-1.56446	down	0.00231975	0.0156485	ko04075|Plant hormone signal transduction	PWA94847.1 Cyclin, C-terminal domain-containing protein [Artemisia annua]
CHR00026615	10.6177	27.0767	-1.34976	down	1.60525e-05	0.000336517	ko04075|Plant hormone signal transduction	PWA95564.1 transport inhibitor response 1-like protein [Artemisia annua]
CHR00048782	3.10418	7.49575	-1.26914	down	0.00381931	0.022842	ko04075|Plant hormone signal transduction	PWA79670.1 transport inhibitor response 1-like protein [Artemisia annua]
CHR00083461	0.971499	2.26437	-1.21241	down	0.00476426	0.0269593	ko04075|Plant hormone signal transduction	PWA69196.1 hypothetical protein CTI12_AA301130 [Artemisia annua]
CHR00029515	19.3672	44.6738	-1.20539	down	6.94536e-07	2.93059e-05	ko04075|Plant hormone signal transduction	PWA59308.1 Ankyrin repeat-containing protein [Artemisia annua]
CHR00032057	29.7963	66.2537	-1.1526	down	0.0023266	0.0156852	ko04075|Plant hormone signal transduction	PWA56709.1 Auxin responsive SAUR protein [Artemisia annua]
CHR00076271	3.79262	8.00351	-1.07544	down	0.0027997	0.0180589	ko04016|MAPK signaling pathway - plant; ko04075|Plant hormone signal transduction	PWA90985.1 myc-type, basic helix-loop-helix (bHLH) domain, Transcription factor MYC/MYB N-terminal [Artemisia annua]
CHR00026614	10.7981	21.8629	-1.01703	down	0.000221772	0.00255356	ko04075|Plant hormone signal transduction	PWA58524.1 transport inhibitor response 1-like protein [Artemisia annua]
CHR00060359	29.2656	58.907	-1.00899	down	0.00292892	0.0187187	ko04075|Plant hormone signal transduction	PWA90408.1 small auxin-up RNA [Artemisia annua]
CHR00062837	2.99215	0.53009	2.47472	up	0.00114117	0.00907643	ko04016|MAPK signaling pathway - plant; ko04075|Plant hormone signal transduction	PWA67430.1 F-box domain, Leucine-rich repeat domain, L domain-like protein [Artemisia annua]
CHR00069533	202.331	40.6108	2.3165	up	6.11887e-06	0.000161301	ko04075|Plant hormone signal transduction	PWA58275.1 TGA1A-related protein [Artemisia annua]
CHR00093805	4.28101	0.992622	2.09754	up	0.000865241	0.00726231	ko04075|Plant hormone signal transduction	PWA34424.1 small auxin-up RNA [Artemisia annua]
CHR00038245	12.6912	3.11948	2.02098	up	0.00118397	0.00933814	ko04075|Plant hormone signal transduction	XP_022005491.1 probable indole-3-acetic acid-amido synthetase GH3.1 [Helianthus annuus]
CHR00041916	10.7508	2.89349	1.88992	up	5.25355e-05	0.000855004	ko04016|MAPK signaling pathway - plant; ko04075|Plant hormone signal transduction; ko04931|Insulin resistance	PWA83460.1 protein phosphatase 2C family protein [Artemisia annua]
CHR00074080	28.5399	7.89867	1.85198	up	0.000111995	0.00150776	ko04016|MAPK signaling pathway - plant; ko04075|Plant hormone signal transduction; ko04931|Insulin resistance	PWA83460.1 protein phosphatase 2C family protein [Artemisia annua]
CHR00078607	24.7859	7.56032	1.71168	up	0.000347745	0.00359504	ko04016|MAPK signaling pathway - plant; ko04075|Plant hormone signal transduction	PWA99887.1 F-box domain, Leucine-rich repeat domain, L domain-like protein [Artemisia annua]
CHR00040104	15.6952	4.92718	1.66948	up	0.000300877	0.00322493	ko04075|Plant hormone signal transduction	PWA90967.1 GH3 family [Artemisia annua]
CHR00087044	139.947	47.2289	1.56694	up	0.0104663	0.0485099	ko04075|Plant hormone signal transduction	PWA34484.1 hypothetical protein CTI12_AA618600 [Artemisia annua]
CHR00090023	82.0002	27.7251	1.56409	up	5.28598e-08	3.7134e-06	ko04075|Plant hormone signal transduction	PWA62080.1 Basic-leucine zipper domain-containing protein [Artemisia annua]
CHR00082025	21.954	7.46049	1.55587	up	0.000275426	0.00300231	ko04016|MAPK signaling pathway - plant; ko04075|Plant hormone signal transduction	PWA99887.1 F-box domain, Leucine-rich repeat domain, L domain-like protein [Artemisia annua]
CHR00044612	218.366	76.2843	1.51717	up	1.92107e-05	0.000389134	ko04016|MAPK signaling pathway - plant; ko04075|Plant hormone signal transduction; ko04931|Insulin resistance	PWA97502.1 Protein phosphatase 2C [Artemisia annua]
CHR00047068	71.0708	24.8637	1.51484	up	0.000775266	0.00670087	ko04075|Plant hormone signal transduction	KVH87677.1 hypothetical protein Ccrd_025029 [Cynara cardunculus var. scolymus]
CHR00051833	132.871	46.5601	1.51266	up	1.95601e-05	0.000394398	ko04075|Plant hormone signal transduction	PWA91461.1 SAUR-like auxin-responsive protein family [Artemisia annua]
CHR00006425	13.0062	4.63266	1.48729	up	0.00707609	0.0361664	ko04075|Plant hormone signal transduction	PWA34424.1 small auxin-up RNA [Artemisia annua]
CHR00069177	18.9874	6.91704	1.45549	up	9.05508e-05	0.00128939	ko04016|MAPK signaling pathway - plant; ko04075|Plant hormone signal transduction	PWA70674.1 protein kinase [Artemisia annua]
CHR00029934	237.15	91.6588	1.37136	up	7.67779e-05	0.00113997	ko04016|MAPK signaling pathway - plant; ko04075|Plant hormone signal transduction	PWA94239.1 protein kinase superfamily protein [Artemisia annua]
CHR00051290	32.1166	13.8595	1.21185	up	1.82982e-05	0.000373227	ko04016|MAPK signaling pathway - plant; ko04075|Plant hormone signal transduction; ko04931|Insulin resistance	PWA45769.1 Protein phosphatase 2C [Artemisia annua]
CHR00050545	24.1801	10.4548	1.20887	up	0.00134616	0.0102976	ko04016|MAPK signaling pathway - plant; ko04075|Plant hormone signal transduction	PWA81338.1 polyketide cyclase/dehydrase, START-like domain protein [Artemisia annua]
CHR00043548	143.95	65.6152	1.13334	up	0.000216792	0.00250716	ko04075|Plant hormone signal transduction	PWA76598.1 eukaryotic elongation factor 2 kinase [Artemisia annua]

## Sheet: Table S10
Table S10 List of photosynthesis-related DEGs.
ID	expression_Flower-CK	expression_Flower-SP	log2FC(Flower-CK/Flower-SP)	Up-or Down-Regulation (CK-F-vs-SP-F)	pvalue	padj	KEGG_pathways	gene_description
CHR00083483	0	1.51451	-7.2522	down	1.45387e-05	0.00031349	ko00196|Photosynthesis - antenna proteins; ko01100|Metabolic pathways	PWA97686.1 chlorophyll a-b binding protein [Artemisia annua]
CHR00007375	0	1.49187	-7.23062	down	5.0098e-06	0.000138275	--	PWA46956.1 dihydrodipicolinate reductase, bacterial/plant [Artemisia annua]
CHR00081223	0.172639	4.41798	-4.59958	down	2.70515e-07	1.38745e-05	ko00195|Photosynthesis; ko01100|Metabolic pathways	PWA27984.1 psbP-like protein 2 [Artemisia annua]
CHR00077469	0.269519	5.28044	-4.24237	down	0.000124514	0.00163517	ko00195|Photosynthesis; ko01100|Metabolic pathways	PWA67129.1 photosystem II PsbW, class 2 [Artemisia annua]
CHR00043149	0.134727	2.65362	-4.20199	down	6.14644e-05	0.00096336	ko00195|Photosynthesis; ko01100|Metabolic pathways	PWA90399.1 psbQ-like protein [Artemisia annua]
CHR00067659	0.535552	6.62226	-3.60371	down	0.00101173	0.00824057	ko00196|Photosynthesis - antenna proteins	PWA75444.1 photosystem I light harvesting complex protein [Artemisia annua]
CHR00067226	0.556648	6.3787	-3.495	down	0.000247312	0.00276684	ko00196|Photosynthesis - antenna proteins	PWA85114.1 Chlorophyll A-B binding protein [Artemisia annua]
CHR00037136	0.388913	2.81723	-2.82524	down	0.00756705	0.0379493	ko00196|Photosynthesis - antenna proteins; ko01100|Metabolic pathways	XP_024989356.1 uncharacterized protein LOC112523916 [Cynara cardunculus var. scolymus]
CHR00056035	0.997449	6.64618	-2.72399	down	0.00167095	0.0121287	--	PWA58868.1 Chlorophyll A-B binding protein [Artemisia annua]
CHR00051763	3.64813	17.2048	-2.23447	down	0.00255736	0.0168665	ko00196|Photosynthesis - antenna proteins; ko01100|Metabolic pathways	PWA97686.1 chlorophyll a-b binding protein [Artemisia annua]
CHR00045561	0.953551	4.40997	-2.19761	down	0.0064297	0.0336824	--	PWA72735.1 Chlorophyll A-B binding protein [Artemisia annua]
CHR00090137	4.74626	20.9971	-2.14298	down	0.00160561	0.0117906	ko00195|Photosynthesis; ko01100|Metabolic pathways	PWA67129.1 photosystem II PsbW, class 2 [Artemisia annua]
CHR00067144	0.550843	2.4487	-2.13223	down	0.00164581	0.0120222	--	PWA54530.1 PDZ domain, Tetratricopeptide-like helical domain protein [Artemisia annua]
CHR00010163	41.2038	154.217	-1.90385	down	0.00167026	0.012127	--	AAM61462.1 photosystem II [Arabidopsis thaliana]
CHR00057921	17.0808	58.4307	-1.77376	down	0.00012931	0.00168256	ko00860|Porphyrin and chlorophyll metabolism; ko01100|Metabolic pathways; ko01110|Biosynthesis of secondary metabolites	PWA65059.1 magnesium-chelatase subunit ChlI protein [Artemisia annua]
CHR00028767	2.84907	8.1075	-1.50549	down	0.00229081	0.0155033	ko00195|Photosynthesis; ko01100|Metabolic pathways	PWA62415.1 psbP-like protein 1 [Artemisia annua]
CHR00093274	1.76751	4.85211	-1.45172	down	0.00582133	0.031323	ko00860|Porphyrin and chlorophyll metabolism; ko01100|Metabolic pathways; ko01110|Biosynthesis of secondary metabolites	PWA99199.1 magnesium chelatase subunit H [Artemisia annua]
CHR00069558	5.58828	12.265	-1.13267	down	0.00352445	0.0214999	ko00195|Photosynthesis; ko01100|Metabolic pathways	PWA63260.1 hypothetical protein CTI12_AA353680 [Artemisia annua]
CHR00049633	35.1108	75.5246	-1.10481	down	0.00100112	0.00816917	--	PWA37375.1 chlorophyll A-B binding family protein [Artemisia annua]
CHR00052965	180.548	27.1773	2.73146	up	9.19869e-08	5.7764e-06	--	XP_023755768.1 zinc finger protein ZAT10-like [Lactuca sativa]
CHR00092814	80.1626	16.9022	2.24504	up	7.77506e-05	0.00115053	ko00860|Porphyrin and chlorophyll metabolism; ko01100|Metabolic pathways; ko01110|Biosynthesis of secondary metabolites	PWA85861.1 heme oxygenase-like protein [Artemisia annua]
CHR00023668	22.3881	6.18109	1.85511	up	4.44425e-07	2.04965e-05	ko00620|Pyruvate metabolism; ko00710|Carbon fixation in photosynthetic organisms; ko00720|Carbon fixation pathways in prokaryotes; ko01100|Metabolic pathways; ko01120|Microbial metabolism in diverse environments; ko01200|Carbon metabolism	PWA37229.1 orthophosphate dikinase, plastidic [Artemisia annua]
CHR00001842	124.712	45.7987	1.44502	up	5.64673e-06	0.000151424	--	PWA35275.1 HD/PDEase domain, RelA/SpoT [Artemisia annua]
CHR00069028	128.643	52.0028	1.30655	up	3.65181e-07	1.74744e-05	ko00860|Porphyrin and chlorophyll metabolism; ko01100|Metabolic pathways; ko01110|Biosynthesis of secondary metabolites	PWA84458.1 plant heme oxygenase (decyclizing) family protein [Artemisia annua]
